# Supplementary material for: ZIP11 Regulates Nuclear Zinc Homeostasis in HeLa Cells and Is Required for Proliferation and Establishment of the Carcinogenic Phenotype
Source: Front Cell Dev Biol. 2022 Jul 11;10:895433. doi: 10.3389/fcell.2022.895433 (PMC9309433; doi:10.3389/fcell.2022.895433)
Supplement: Supplementary file 2 [file Table1.XLSX]

## Sheet: Clean reads quality metrics
Clean reads quality metrics
SAMPLE	TOTAL RAW READS (M)	TOTAL CLEAN READS (M)	TOTAL CLEAN BASES (Gb)	CLEAN READS Q20 (%)	CLEAN READS Q30 (%)	CLEAN READS RATIO (%)	rRNA RATIO (%)
HCONT-1	92.45	84.05	8.41	97.35	90.22	90.91	0.53
HCONT-2	92.45	84.68	8.47	97.38	90.34	91.6	0.5
SHRNA1-1	94.95	87.78	8.78	97.94	91.84	92.45	0.51
SHRNA1-2	92.45	84.6	8.46	97.5	90.67	91.5	0.47
SH2-1	92.45	84.33	8.43	97.44	90.47	91.22	0.37
SH2-2	92.45	84.25	8.42	97.35	90.07	91.12	0.44
Samples: Sample names
Total Raw Reads(Mb): The reads(removed rRNAs) amount before filtering, Unit: Mb
Total Clean Reads(Mb): The reads amount after filtering, Unit: Mb
Total Clean Bases(Gb): The total base amount after filtering, Unit: Gb
Clean Reads Q20(%): The Q20 value for the clean reads
Clean Reads Q30(%): The Q30 value for the clean reads
Clean Reads Ratio(%): The ratio of the amount of clean reads
rRNA Ratio(%): The ratio of rRNA
Summary of Genome Mapping
Sample	Total CleanReads	Total MappingRatio	Uniquely MappingRatio
H-CONT-1	84050080	0.918	0.656
H-CONT-2	84683286	0.9272	0.6695
H-sh1-1	87780798	0.9333	0.675
H-sh1-2	84598398	0.9254	0.6623
H-sh2-1	84331402	0.925	0.6563
H-sh2-2	84246878	0.9265	0.6669
Sample: Sample name
Total CleanReads: The amount of clean reads
Total MappingRatio: The percentage of mapped reads

## Sheet: Pearson Correlation analysis 
	Correlation analysis between samples
sample name definition
scr-1 = H.CONT.1
scr-2= H.CONT.2
shRNA1-1 = H.sh67.1
shRNA1-2 = H.sh67.2
shRNA2-1 = H.sh103.1
shRNA2-1 = H.sh103.2

## Sheet: All genes PKM
gene_id	SymbolID	transcript_id(s)	H-CONT-1_FPKM	H-CONT-2_FPKM	H-sh2-1_FPKM	H-sh2-2_FPKM	H-sh1-1_FPKM	H-sh1-2_FPKM	Cellular Component	Molecular Function	Biological Process	Kegg Orthology	Nr Description	Desc		gene_id	symbolID
2495	FTH1	NM_002032	14136	13636.6	11092.9	10394	10399.7	10882	NA	NA	NA	K00522//ferritin heavy chain [EC:1.16.3.2]	XP_008007775.1//PREDICTED: LOW QUALITY PROTEIN: ferritin heavy chain [Chlorocebus sabaeus]	2//1		1	A1BG
2597	GAPDH	NM_001256799,NM_001289745,NM_001289746,NM_001357943,NM_002046	8586.93	8198.64	10413.9	7755.43	10287.9	9562.35	GO:0031012//extracellular matrix;GO:0070062//extracellular exosome;GO:0031965//nuclear membrane;GO:0005811//lipid droplet;GO:0030529//intracellular ribonucleoprotein complex;GO:0005829//cytosol;GO:0097452//GAIT complex;GO:0005886//plasma membrane	GO:0050661//NADP binding;GO:0042802//identical protein binding;GO:0051287//NAD binding;GO:0097718//disordered domain specific binding;GO:0019828//aspartic-type endopeptidase inhibitor activity;GO:0004365//glyceraldehyde-3-phosphate dehydrogenase (NAD+) (phosphorylating) activity	GO:0006006//glucose metabolic process;GO:0050832//defense response to fungus;GO:0061844//antimicrobial humoral immune response mediated by antimicrobial peptide;GO:0006096//glycolytic process;GO:0051873//killing by host of symbiont cells;GO:0071346//cellular response to interferon-gamma;GO:0052501//positive regulation by organism of apoptotic process in other organism involved in symbiotic intera…	K00134//glyceraldehyde 3-phosphate dehydrogenase [EC:1.2.1.12]	XP_003273771.1//PREDICTED: glyceraldehyde-3-phosphate dehydrogenase isoform X1 [Nomascus leucogenys];XP_011790524.1//PREDICTED: glyceraldehyde-3-phosphate dehydrogenase isoform X3 [Colobus angolensis palliatus]	6;1//3;2//1		10	NAT2
6187	RPS2	NM_002952	6512.25	6279.87	6153.46	5176.48	7172.58	6047.03	GO:0016020//membrane;GO:0070062//extracellular exosome;GO:0005634//nucleus;GO:0005654//nucleoplasm;GO:0005925//focal adhesion;GO:0005829//cytosol;GO:0022627//cytosolic small ribosomal subunit;GO:0015935//small ribosomal subunit	GO:0003723//RNA binding;GO:0003729//mRNA binding;GO:0017134//fibroblast growth factor binding;GO:0003735//structural constituent of ribosome;GO:0019899//enzyme binding;GO:0045296//cadherin binding	GO:0006479//protein methylation;GO:0000184//nuclear-transcribed mRNA catabolic process, nonsense-mediated decay;GO:0006364//rRNA processing;GO:0006614//SRP-dependent cotranslational protein targeting to membrane;GO:0006413//translational initiation;GO:0051347//positive regulation of transferase activity;GO:0006412//translation;GO:0019083//viral transcription	K02981//small subunit ribosomal protein S2e	NP_002943.2//40S ribosomal protein S2 [Homo sapiens];EDL38810.1//mCG122489, isoform CRA_a, partial [Mus musculus]	3		100	ADA
6176	RPLP1	NM_001003,NM_213725	5785.21	5374.53	5263.23	4550.92	4647.04	4877.98	GO:0005840//ribosome;GO:0070062//extracellular exosome;GO:0005925//focal adhesion;GO:0005829//cytosol;GO:0022625//cytosolic large ribosomal subunit	GO:0030295//protein kinase activator activity;GO:0003735//structural constituent of ribosome	GO:0000184//nuclear-transcribed mRNA catabolic process, nonsense-mediated decay;GO:0002181//cytoplasmic translation;GO:0006414//translational elongation;GO:0006364//rRNA processing;GO:0006614//SRP-dependent cotranslational protein targeting to membrane;GO:0006413//translational initiation;GO:0019083//viral transcription;GO:0045860//positive regulation of protein kinase activity;GO:0006412//transl…	K02942//large subunit ribosomal protein LP1	XP_011843698.1//PREDICTED: uncharacterized protein LOC105545383 [Mandrillus leucophaeus]	1//3;2//1		1000	CDH2
6132	RPL8	NM_000973,NM_001317771,NM_001317782,NM_033301	5246.89	4821.27	4468.83	3487.49	5640.56	4936.51	GO:0005840//ribosome;GO:0016020//membrane;GO:0015934//large ribosomal subunit;GO:0005925//focal adhesion;GO:0005829//cytosol;GO:0022625//cytosolic large ribosomal subunit	GO:1990932//5.8S rRNA binding;GO:0003723//RNA binding;GO:0003735//structural constituent of ribosome;GO:0019843//rRNA binding	GO:0000184//nuclear-transcribed mRNA catabolic process, nonsense-mediated decay;GO:0002181//cytoplasmic translation;GO:0006364//rRNA processing;GO:1990090//cellular response to nerve growth factor stimulus;GO:0006614//SRP-dependent cotranslational protein targeting to membrane;GO:0006413//translational initiation;GO:0006412//translation;GO:0019083//viral transcription	K02938//large subunit ribosomal protein L8e	XP_005395995.1//PREDICTED: 60S ribosomal protein L8 [Chinchilla lanigera]	4;1//3;2//1		10000	AKT3
11224	RPL35	NM_007209	5163.58	4626.63	5980.72	4500.8	7186.82	5903.74	GO:0005840//ribosome;GO:0016020//membrane;GO:0005730//nucleolus;GO:0005829//cytosol;GO:0022625//cytosolic large ribosomal subunit	GO:0003723//RNA binding;GO:0003729//mRNA binding;GO:0003735//structural constituent of ribosome	GO:0006413//translational initiation;GO:0006614//SRP-dependent cotranslational protein targeting to membrane;GO:0019083//viral transcription;GO:0006412//translation;GO:0000184//nuclear-transcribed mRNA catabolic process, nonsense-mediated decay;GO:0000463//maturation of LSU-rRNA from tricistronic rRNA transcript (SSU-rRNA, 5.8S rRNA, LSU-rRNA);GO:0006364//rRNA processing	K02918//large subunit ribosomal protein L35e	EAW87602.1//ribosomal protein L35, isoform CRA_b [Homo sapiens]	3		100008586	#N/A
6142	RPL18A	NM_000980	4738.16	4389.59	4601.55	3780.27	4970.47	4714.66	GO:0005840//ribosome;GO:0016020//membrane;GO:0005829//cytosol;GO:0022625//cytosolic large ribosomal subunit	GO:0003723//RNA binding;GO:0003735//structural constituent of ribosome	GO:0006413//translational initiation;GO:0006614//SRP-dependent cotranslational protein targeting to membrane;GO:0097327//response to antineoplastic agent;GO:0019083//viral transcription;GO:0000184//nuclear-transcribed mRNA catabolic process, nonsense-mediated decay;GO:0006412//translation;GO:0006364//rRNA processing	K02882//large subunit ribosomal protein L18Ae	XP_003923253.1//PREDICTED: 60S ribosomal protein L18a [Saimiri boliviensis boliviensis]	3		10001	MED6
2512	FTL	NM_000146	4555.69	4103.93	6518.62	5134.89	6529.96	6847.27	NA	NA	NA	K13625//ferritin light chain	CAE11873.1//hypothetical protein, partial [Homo sapiens]	3		10002	NR2E3
60	ACTB	NM_001101	4218.49	3956.78	7093.98	6817.59	8618.01	9218.01	NA	NA	NA	K05692//actin beta/gamma 1	XP_021533064.1//actin, cytoplasmic 1-like [Aotus nancymaae]	4		10003	NAALAD2
6175	RPLP0	NM_001002,NM_053275	3766.01	3559.42	3706.16	3070.06	3783.28	3527	GO:0030425//dendrite;GO:0005840//ribosome;GO:0016020//membrane;GO:0070062//extracellular exosome;GO:0005634//nucleus;GO:0005783//endoplasmic reticulum;GO:0005925//focal adhesion;GO:0022625//cytosolic large ribosomal subunit;GO:0005737//cytoplasm;GO:0005829//cytosol;GO:0030529//intracellular ribonucleoprotein complex;GO:0036464//cytoplasmic ribonucleoprotein granule	GO:0003723//RNA binding;GO:0003735//structural constituent of ribosome	GO:0006413//translational initiation;GO:0006614//SRP-dependent cotranslational protein targeting to membrane;GO:0042254//ribosome biogenesis;GO:0019083//viral transcription;GO:0006412//translation;GO:0000184//nuclear-transcribed mRNA catabolic process, nonsense-mediated decay;GO:0071353//cellular response to interleukin-4;GO:0006364//rRNA processing;GO:0035722//interleukin-12-mediated signaling p…	K02941//large subunit ribosomal protein LP0	NP_000993.1//60S acidic ribosomal protein P0 [Homo sapiens]	3		100033411	#N/A
6171	RPL41	NM_001035267,NM_021104	3613.37	3189.18	3880.6	3267.43	3205.9	3331.17	NA	NA	NA	NA	AAH62632.1//LOC400590 protein [Homo sapiens];OCT55184.1//hypothetical protein XELAEV_18004002mg, partial [Xenopus laevis]	1//3		100037417	DDTL
23521	RPL13A	NM_001270491,NM_012423	3584.15	3402.66	3287	2933.77	3323.69	3120.51	GO:0016020//membrane;GO:0005634//nucleus;GO:0015934//large ribosomal subunit;GO:0005925//focal adhesion;GO:0022625//cytosolic large ribosomal subunit;GO:0005737//cytoplasm;GO:0005730//nucleolus;GO:0005829//cytosol;GO:0030529//intracellular ribonucleoprotein complex;GO:0097452//GAIT complex	GO:0003723//RNA binding;GO:0003729//mRNA binding;GO:0003735//structural constituent of ribosome	GO:0000184//nuclear-transcribed mRNA catabolic process, nonsense-mediated decay;GO:0006364//rRNA processing;GO:1901194//negative regulation of formation of translation preinitiation complex;GO:0071346//cellular response to interferon-gamma;GO:0006614//SRP-dependent cotranslational protein targeting to membrane;GO:0006413//translational initiation;GO:0017148//negative regulation of translation;GO:…	K02872//large subunit ribosomal protein L13Ae	XP_007995756.1//PREDICTED: 60S ribosomal protein L13a isoform X1 [Chlorocebus sabaeus];NP_036555.1//60S ribosomal protein L13a isoform 1 [Homo sapiens]	1//3;3		10004	NAALADL1
100462981	MTRNR2L2	NM_001190470	3472.29	3519.12	1593.41	1835.63	1306.31	1153.73	NA	NA	NA	NA	AMZ80338.1//SHLP3 [Homo sapiens]	1//3		100049587	SIGLEC14
2023	ENO1	NM_001201483,NM_001353346,NM_001428	3146.45	2936.01	3479.31	2622.67	3480.98	3251.71	GO:0016020//membrane;GO:0070062//extracellular exosome;GO:0005634//nucleus;GO:0005615//extracellular space;GO:0099738//cell cortex region;GO:0005737//cytoplasm;GO:0009986//cell surface;GO:0031430//M band;GO:0005829//cytosol;GO:0000015//phosphopyruvate hydratase complex;GO:0005886//plasma membrane	GO:0000287//magnesium ion binding;GO:0003723//RNA binding;GO:0004634//phosphopyruvate hydratase activity;GO:0042803//protein homodimerization activity;GO:0001227//transcriptional repressor activity, RNA polymerase II transcription regulatory region sequence-specific DNA binding;GO:0001078//transcriptional repressor activity, RNA polymerase II proximal promoter sequence-specific DNA binding;GO:004…	GO:0045892//negative regulation of transcription, DNA-templated;GO:0030308//negative regulation of cell growth;GO:0061621//canonical glycolysis;GO:2001171//positive regulation of ATP biosynthetic process;GO:0006094//gluconeogenesis;GO:0006096//glycolytic process;GO:0006351//transcription, DNA-templated;GO:0000122//negative regulation of transcription from RNA polymerase II promoter;GO:0045933//po…	K01689//enolase [EC:4.2.1.11]	CAH56247.1//hypothetical protein, partial [Homo sapiens];XP_012353756.1//PREDICTED: alpha-enolase isoform X1 [Nomascus leucogenys];NP_001340275.1//alpha-enolase isoform 3 [Homo sapiens]	4;3;2//1		10005	ACOT8
1937	EEF1G	NM_001404	3078.51	2897.54	2882.14	2368.25	3262.95	2874.33	GO:0005634//nucleus;GO:0005730//nucleolus;GO:0005829//cytosol;GO:0016607//nuclear speck	GO:0050265//RNA uridylyltransferase activity;GO:0003723//RNA binding;GO:0004652//polynucleotide adenylyltransferase activity;GO:0046872//metal ion binding;GO:0005524//ATP binding;GO:0003730//mRNA 3'-UTR binding;GO:0019899//enzyme binding	GO:0098789//pre-mRNA cleavage required for polyadenylation;GO:0016180//snRNA processing;GO:0006378//mRNA polyadenylation	K18709//speckle targeted PIP5K1A-regulated poly(A) polymerase [EC:2.7.7.19 2.7.7.52];K03233//elongation factor 1-gamma	XP_012366141.1//PREDICTED: elongation factor 1-gamma [Nomascus leucogenys];NP_073741.2//speckle targeted PIP5K1A-regulated poly(A) polymerase [Homo sapiens]	4		10006	ABI1
10399	RACK1	NM_006098	2931.36	2677.97	3394.35	2621.45	3284.77	3181.96	GO:0070062//extracellular exosome;GO:0005654//nucleoplasm;GO:1990630//IRE1-RACK1-PP2A complex;GO:0005829//cytosol;GO:0005739//mitochondrion;GO:0001891//phagocytic cup;GO:0048471//perinuclear region of cytoplasm;GO:0030496//midbody	GO:0043022//ribosome binding;GO:0003723//RNA binding;GO:0030292//protein tyrosine kinase inhibitor activity;GO:0008656//cysteine-type endopeptidase activator activity involved in apoptotic process;GO:0035591//signaling adaptor activity;GO:0030971//receptor tyrosine kinase binding;GO:0019903//protein phosphatase binding;GO:0042803//protein homodimerization activity;GO:0042169//SH2 domain binding;G…	GO:0030335//positive regulation of cell migration;GO:0042998//positive regulation of Golgi to plasma membrane protein transport;GO:0030822//positive regulation of cAMP catabolic process;GO:0016567//protein ubiquitination;GO:0043547//positive regulation of GTPase activity;GO:0010629//negative regulation of gene expression;GO:0032436//positive regulation of proteasomal ubiquitin-dependent protein c…	K14753//guanine nucleotide-binding protein subunit beta-2-like 1 protein	EAW53694.1//guanine nucleotide binding protein (G protein), beta polypeptide 2-like 1, isoform CRA_c [Homo sapiens]	4		10007	GNPDA1
6136	RPL12	NM_000976	2846.28	2697.89	2529.55	2429.68	2496.88	2592.3	NA	NA	NA	K02870//large subunit ribosomal protein L12e	XP_002743371.3//PREDICTED: 60S ribosomal protein L12 [Callithrix jacchus]	3		10008	KCNE3
6205	RPS11	NM_001015	2761.49	2469.26	2640.21	2278.02	2876.69	2557.72	GO:0005840//ribosome;GO:0016020//membrane;GO:0031012//extracellular matrix;GO:0070062//extracellular exosome;GO:0005654//nucleoplasm;GO:0005925//focal adhesion;GO:0005737//cytoplasm;GO:0005730//nucleolus;GO:0005829//cytosol;GO:0022627//cytosolic small ribosomal subunit	GO:0003723//RNA binding;GO:0003735//structural constituent of ribosome;GO:0019843//rRNA binding	GO:0006413//translational initiation;GO:0006614//SRP-dependent cotranslational protein targeting to membrane;GO:0001649//osteoblast differentiation;GO:0019083//viral transcription;GO:0000184//nuclear-transcribed mRNA catabolic process, nonsense-mediated decay;GO:0006412//translation;GO:0006364//rRNA processing	K02949//small subunit ribosomal protein S11e	XP_010991488.1//PREDICTED: 40S ribosomal protein S11 [Camelus dromedarius]	4		10009	ZBTB33
6217	RPS16	NM_001020,NM_001321111	2730.81	2548.1	2254.46	1942.41	2313.31	2183.71	GO:0005840//ribosome	GO:0003735//structural constituent of ribosome	GO:0006412//translation	K02960//small subunit ribosomal protein S16e	AAH90618.1//Rps16 protein [Mus musculus]	1//3;5		1001	CDH3
6222	RPS18	NM_022551	2620.34	2214.16	2516.07	1994.86	2706.68	2384.68	GO:0016020//membrane;GO:0031012//extracellular matrix;GO:0070062//extracellular exosome;GO:0005634//nucleus;GO:0005925//focal adhesion;GO:0022627//cytosolic small ribosomal subunit	GO:0003723//RNA binding;GO:0003735//structural constituent of ribosome	GO:0006412//translation	K02964//small subunit ribosomal protein S18e	XP_003271942.1//PREDICTED: 40S ribosomal protein S18 [Nomascus leucogenys]	2//1		10010	TANK
6130	RPL7A	NM_000972	2608.42	2474.72	4050.19	3498.58	4287.69	3931.87	NA	NA	NA	K02936//large subunit ribosomal protein L7Ae	XP_002920761.1//PREDICTED: 60S ribosomal protein L7a [Ailuropoda melanoleuca]	2//1		100101267	POM121C
6204	RPS10	NM_001014,NM_001203245,NM_001204091	2421.39	2226.99	2761.91	2170.45	2787.93	2406.61	GO:0005840//ribosome;GO:0016020//membrane;GO:0031012//extracellular matrix;GO:0070062//extracellular exosome;GO:0005654//nucleoplasm;GO:0005925//focal adhesion;GO:0005730//nucleolus;GO:0005829//cytosol;GO:0022627//cytosolic small ribosomal subunit	GO:0003723//RNA binding;GO:0003735//structural constituent of ribosome	GO:0006413//translational initiation;GO:0006614//SRP-dependent cotranslational protein targeting to membrane;GO:0000028//ribosomal small subunit assembly;GO:0019083//viral transcription;GO:0006412//translation;GO:0000184//nuclear-transcribed mRNA catabolic process, nonsense-mediated decay;GO:0006364//rRNA processing	K02947//small subunit ribosomal protein S10e	BAD92402.1//ribosomal protein S10 variant, partial [Homo sapiens];XP_004617707.1//PREDICTED: 40S ribosomal protein S10 isoform X1 [Sorex araneus];XP_011244881.1//PREDICTED: 40S ribosomal protein S10 isoform X1 [Mus musculus]	1//3;4;2//1		100101467	ZSCAN30
1915	EEF1A1	NM_001402	2411.11	2017.72	2380.99	2777.39	1653.54	1792.63	GO:0005737//cytoplasm	GO:0003746//translation elongation factor activity;GO:0005525//GTP binding;GO:0003924//GTPase activity	NA	K03231//elongation factor 1-alpha	XP_012040812.1//PREDICTED: elongation factor 1-alpha 1-like isoform X1 [Ovis aries]	5		100101629	GAGE8
6188	RPS3	NM_001005,NM_001256802,NM_001260506,NM_001260507	2274.32	2074.75	2513.95	2012.36	2208.43	2092.28	GO:0005759//mitochondrial matrix;GO:0005783//endoplasmic reticulum;GO:0032587//ruffle membrane;GO:0015935//small ribosomal subunit;GO:0005737//cytoplasm;GO:0005730//nucleolus;GO:0071159//NF-kappaB complex;GO:0005829//cytosol;GO:0005819//spindle;GO:0070062//extracellular exosome;GO:0031012//extracellular matrix;GO:0072686//mitotic spindle;GO:0005634//nucleus;GO:0005925//focal adhesion;GO:0030529//…	GO:0003723//RNA binding;GO:0003677//DNA binding;GO:0051018//protein kinase A binding;GO:0032358//oxidized pyrimidine DNA binding;GO:0019901//protein kinase binding;GO:0004520//endodeoxyribonuclease activity;GO:0051879//Hsp90 protein binding;GO:0032357//oxidized purine DNA binding;GO:0003735//structural constituent of ribosome;GO:0030544//Hsp70 protein binding;GO:0140080//class III/IV DNA-(apurini…	GO:0031116//positive regulation of microtubule polymerization;GO:0071356//cellular response to tumor necrosis factor;GO:2001272//positive regulation of cysteine-type endopeptidase activity involved in execution phase of apoptosis;GO:0017148//negative regulation of translation;GO:0042769//DNA damage response, detection of DNA damage;GO:1901224//positive regulation of NIK/NF-kappaB signaling;GO:004…	K02985//small subunit ribosomal protein S3e	XP_011857417.1//PREDICTED: 40S ribosomal protein S3 isoform X1 [Mandrillus leucophaeus];NP_000996.2//40S ribosomal protein S3 isoform 1 [Homo sapiens];NP_001247435.1//40S ribosomal protein S3 isoform 2 [Homo sapiens]	1//3;4		10011	SRA1
6218	RPS17	NM_001021	2248.78	1926.51	1856.17	1894.4	2427.27	2417.06	NA	NA	NA	K02962//small subunit ribosomal protein S17e	XP_012498082.1//PREDICTED: 40S ribosomal protein S17, partial [Propithecus coquereli];XP_006073535.1//PREDICTED: 40S ribosomal protein S17 [Bubalus bubalis]	5		100113407	TMEM170B
3921	RPSA	NM_001304288,NM_002295	2234.31	2097.36	2348.01	1864.03	2391.06	2068.68	GO:0016020//membrane;GO:0070062//extracellular exosome;GO:0005634//nucleus;GO:0005654//nucleoplasm;GO:0030686//90S preribosome;GO:0005737//cytoplasm;GO:0043025//neuronal cell body;GO:0005829//cytosol;GO:0022627//cytosolic small ribosomal subunit;GO:0005886//plasma membrane;GO:0005604//basement membrane	GO:0043022//ribosome binding;GO:0003723//RNA binding;GO:0005055//laminin receptor activity;GO:0043236//laminin binding;GO:0003735//structural constituent of ribosome;GO:0001618//virus receptor activity	GO:0006407//rRNA export from nucleus;GO:0000184//nuclear-transcribed mRNA catabolic process, nonsense-mediated decay;GO:0000461//endonucleolytic cleavage to generate mature 3'-end of SSU-rRNA from (SSU-rRNA, 5.8S rRNA, LSU-rRNA);GO:0000447//endonucleolytic cleavage in ITS1 to separate SSU-rRNA from 5.8S rRNA and LSU-rRNA from tricistronic rRNA transcript (SSU-rRNA, 5.8S rRNA, LSU-rRNA);GO:0006364…	K02998//small subunit ribosomal protein SAe	XP_004835182.2//40S ribosomal protein SA [Heterocephalus glaber]	1//3;5		100125288	ZGLP1
6210	RPS15A	NM_001019,NM_001030009	2199.03	2235	2097.75	2018.66	2357.23	2312.13	NA	NA	NA	K02957//small subunit ribosomal protein S15Ae	XP_008540095.1//PREDICTED: 40S ribosomal protein S15a-like [Equus przewalskii];XP_003642170.2//PREDICTED: 40S ribosomal protein S15a isoform X1 [Gallus gallus]	4;1//3		100126572	#N/A
3855	KRT7	NM_005556	2167.85	2130.6	1349.07	1016.65	2796.15	2771.86	GO:0070062//extracellular exosome;GO:0005634//nucleus;GO:0005829//cytosol;GO:0045095//keratin filament;GO:0005882//intermediate filament;GO:0005737//cytoplasm	GO:0005198//structural molecule activity	GO:0031424//keratinization;GO:0016032//viral process;GO:0070268//cornification	K07605//type II keratin, basic	NP_005547.3//keratin, type II cytoskeletal 7 [Homo sapiens]	3		100127206	#N/A
3875	KRT18	NM_000224,NM_199187	2123.62	2199.18	2196.95	1648.63	1943.89	1732.45	GO:0070062//extracellular exosome;GO:0005815//microtubule organizing center;GO:0071944//cell periphery;GO:0005882//intermediate filament;GO:0005737//cytoplasm;GO:0034451//centriolar satellite;GO:0048471//perinuclear region of cytoplasm;GO:0005730//nucleolus;GO:0005913//cell-cell adherens junction;GO:0005829//cytosol;GO:0045095//keratin filament	GO:0097110//scaffold protein binding;GO:0003723//RNA binding;GO:0098641//cadherin binding involved in cell-cell adhesion;GO:0005198//structural molecule activity	GO:0097284//hepatocyte apoptotic process;GO:0043000//Golgi to plasma membrane CFTR protein transport;GO:0009653//anatomical structure morphogenesis;GO:0097191//extrinsic apoptotic signaling pathway;GO:0045104//intermediate filament cytoskeleton organization;GO:0043066//negative regulation of apoptotic process;GO:0031424//keratinization;GO:0016032//viral process;GO:0070268//cornification;GO:003320…	K07604//type I keratin, acidic	NP_000215.1//keratin, type I cytoskeletal 18 [Homo sapiens]	1//3;2//1		100127983	C8orf88
6208	RPS14	NM_001025070,NM_001025071,NM_005617	2115.16	2029.23	2997.98	2485.8	3489.53	3276.96	NA	NA	NA	K02955//small subunit ribosomal protein S14e	KFO32012.1//40S ribosomal protein S14 [Fukomys damarensis];XP_004737878.2//PREDICTED: 40S ribosomal protein S14 [Mustela putorius furo];XP_003310947.2//PREDICTED: 40S ribosomal protein S14 isoform X1 [Pan troglodytes]	1//3;3		100128071	FAM229A
6155	RPL27	NM_000988,NM_001349921,NM_001349922	2111.78	1789.52	2261.84	1873.04	2405.92	2434.82	GO:0005840//ribosome;GO:0016020//membrane;GO:0031012//extracellular matrix;GO:0070062//extracellular exosome;GO:0005634//nucleus;GO:0005925//focal adhesion;GO:0022625//cytosolic large ribosomal subunit;GO:0005829//cytosol;GO:0030529//intracellular ribonucleoprotein complex	GO:0003723//RNA binding;GO:0003735//structural constituent of ribosome	GO:0006413//translational initiation;GO:0006614//SRP-dependent cotranslational protein targeting to membrane;GO:0019083//viral transcription;GO:0000184//nuclear-transcribed mRNA catabolic process, nonsense-mediated decay;GO:0006412//translation;GO:0006364//rRNA processing;GO:1904044//response to aldosterone	K02901//large subunit ribosomal protein L27e	EPY88179.1//60S ribosomal protein L27-like protein [Camelus ferus];OPJ74552.1//60S ribosomal protein L27 [Patagioenas fasciata monilis]	4;1//3		100128108	LOC100128108
6194	RPS6	NM_001010	2084.64	1865.56	2034.18	2169.14	1939.18	2024.54	GO:0005840//ribosome;GO:0016020//membrane;GO:0030425//dendrite;GO:0005634//nucleus;GO:0005654//nucleoplasm;GO:0005737//cytoplasm;GO:0015935//small ribosomal subunit;GO:0048471//perinuclear region of cytoplasm;GO:0044297//cell body;GO:0005730//nucleolus;GO:0005829//cytosol;GO:0030529//intracellular ribonucleoprotein complex;GO:0036464//cytoplasmic ribonucleoprotein granule;GO:0022627//cytosolic sm…	GO:0003729//mRNA binding;GO:0003723//RNA binding;GO:0003735//structural constituent of ribosome;GO:0019901//protein kinase binding	GO:0000278//mitotic cell cycle;GO:0033077//T cell differentiation in thymus;GO:0042274//ribosomal small subunit biogenesis;GO:0001890//placenta development;GO:0042593//glucose homeostasis;GO:0000028//ribosomal small subunit assembly;GO:0043065//positive regulation of apoptotic process;GO:0048821//erythrocyte development;GO:0006924//activation-induced cell death of T cells;GO:0071361//cellular res…	K02991//small subunit ribosomal protein S6e	XP_019833198.1//PREDICTED: 40S ribosomal protein S6 [Bos indicus]	2//1		100128124	#N/A
6193	RPS5	NM_001009	2032.31	1857.81	2475.59	1776.13	2403.79	2071.69	NA	NA	NA	K02989//small subunit ribosomal protein S5e	XP_017706028.1//PREDICTED: 40S ribosomal protein S5 isoform X1 [Rhinopithecus bieti]	3		100128242	LOC100128242
226	ALDOA	NM_000034,NM_001127617,NM_001243177,NM_001355562,NM_001355563,NM_001355564,NM_001355565,NM_184041,NM_184043	2000.19	1976.44	2427.37	1835.85	2552.29	2333.59	NA	GO:0004332//fructose-bisphosphate aldolase activity	GO:0006096//glycolytic process	K01623//fructose-bisphosphate aldolase, class I [EC:4.1.2.13]	ELW66379.1//Fructose-bisphosphate aldolase A [Tupaia chinensis];XP_008683470.1//PREDICTED: fructose-bisphosphate aldolase A [Ursus maritimus];XP_012360778.1//PREDICTED: fructose-bisphosphate aldolase A isoform X1 [Nomascus leucogenys];XP_015297724.1//PREDICTED: fructose-bisphosphate aldolase A [Macaca fascicularis];XP_012360779.1//PREDICTED: fructose-bisphosphate aldolase A isoform X2 [Nomascus l…	1//3;3;2//1		100128327	TRAPPC3L
6141	RPL18	NM_000979,NM_001270490	1981.44	2004.45	2287.9	1757.03	2776.51	2463.6	GO:0005840//ribosome;GO:0016020//membrane;GO:0005634//nucleus;GO:0005783//endoplasmic reticulum;GO:0005925//focal adhesion;GO:0022625//cytosolic large ribosomal subunit;GO:0005730//nucleolus;GO:0005829//cytosol	GO:0003723//RNA binding;GO:0003735//structural constituent of ribosome	GO:0006413//translational initiation;GO:0006614//SRP-dependent cotranslational protein targeting to membrane;GO:0019083//viral transcription;GO:0006412//translation;GO:0000184//nuclear-transcribed mRNA catabolic process, nonsense-mediated decay;GO:0006364//rRNA processing	K02883//large subunit ribosomal protein L18e	NP_001257419.1//60S ribosomal protein L18 isoform 2 [Homo sapiens];NP_000970.1//60S ribosomal protein L18 isoform 1 [Homo sapiens]	1//3;3		100128496	#N/A
6234	RPS28	NM_001031	1936.66	1840.91	1780.82	1513.93	1751.72	1714.18	GO:0005840//ribosome	GO:0003735//structural constituent of ribosome	GO:0006412//translation	K02979//small subunit ribosomal protein S28e	BAG57092.1//unnamed protein product [Homo sapiens]	4		100128553	#N/A
6143	RPL19	NM_000981,NM_001330200	1935.78	1745.83	1994.89	1898.56	1966.92	2036.41	GO:0016020//membrane;GO:0005925//focal adhesion;GO:0005829//cytosol;GO:0022625//cytosolic large ribosomal subunit	GO:1990932//5.8S rRNA binding;GO:0003723//RNA binding;GO:0003735//structural constituent of ribosome;GO:0070180//large ribosomal subunit rRNA binding	GO:0006413//translational initiation;GO:0006614//SRP-dependent cotranslational protein targeting to membrane;GO:0097421//liver regeneration;GO:0019083//viral transcription;GO:0000184//nuclear-transcribed mRNA catabolic process, nonsense-mediated decay;GO:0006412//translation;GO:0006364//rRNA processing	K02885//large subunit ribosomal protein L19e	XP_011785305.1//PREDICTED: 60S ribosomal protein L19 isoform X3 [Colobus angolensis palliatus];CAD97677.1//hypothetical protein, partial [Homo sapiens]	1//3;3		100128569	C19orf71
6122	RPL3	NM_000967,NM_001033853	1898.47	1741.26	1645.77	1478.43	1472.33	1407.52	GO:0005840//ribosome;GO:0070062//extracellular exosome;GO:0005634//nucleus;GO:0005925//focal adhesion;GO:0022625//cytosolic large ribosomal subunit;GO:0005737//cytoplasm;GO:0005730//nucleolus;GO:0005829//cytosol;GO:0043234//protein complex	GO:0003723//RNA binding;GO:0003735//structural constituent of ribosome;GO:0008097//5S rRNA binding	GO:0000027//ribosomal large subunit assembly;GO:0000184//nuclear-transcribed mRNA catabolic process, nonsense-mediated decay;GO:0006364//rRNA processing;GO:0006614//SRP-dependent cotranslational protein targeting to membrane;GO:0006413//translational initiation;GO:0006412//translation;GO:0019083//viral transcription;GO:0071353//cellular response to interleukin-4	K02925//large subunit ribosomal protein L3e	NP_001029025.1//60S ribosomal protein L3 isoform b [Homo sapiens];XP_011991918.1//PREDICTED: 60S ribosomal protein L3 isoform X3 [Ovis aries musimon]	1//3;3		100128731	OST4
6189	RPS3A	NM_001006,NM_001267699	1831.92	1507.99	2252.74	1887.96	1791.49	1616.39	GO:0031012//extracellular matrix;GO:0070062//extracellular exosome;GO:0005634//nucleus;GO:0005654//nucleoplasm;GO:0005783//endoplasmic reticulum;GO:0005925//focal adhesion;GO:0005737//cytoplasm;GO:0005730//nucleolus;GO:0005829//cytosol;GO:0030529//intracellular ribonucleoprotein complex;GO:0022627//cytosolic small ribosomal subunit	GO:0003723//RNA binding;GO:0048027//mRNA 5'-UTR binding;GO:0003735//structural constituent of ribosome	GO:0030154//cell differentiation;GO:0000184//nuclear-transcribed mRNA catabolic process, nonsense-mediated decay;GO:0002181//cytoplasmic translation;GO:0043066//negative regulation of apoptotic process;GO:0006364//rRNA processing;GO:0006614//SRP-dependent cotranslational protein targeting to membrane;GO:0006413//translational initiation;GO:0019083//viral transcription;GO:0006412//translation	K02984//small subunit ribosomal protein S3Ae	NP_000997.1//40S ribosomal protein S3a isoform 1 [Homo sapiens];ELW50426.1//40S ribosomal protein S3a [Tupaia chinensis];XP_005149010.1//PREDICTED: 40S ribosomal protein S3a isoform X1 [Melopsittacus undulatus]	4;1//3		100128908	#N/A
6191	RPS4X	NM_001007	1769.84	1603.65	1797.35	1663.83	1411.85	1428.54	NA	NA	NA	K02987//small subunit ribosomal protein S4e	XP_017823929.1//PREDICTED: 40S ribosomal protein S4, X isoform [Callithrix jacchus]	4		100128927	ZBTB42
6124	RPL4	NM_000968	1760.7	1664.94	2440.1	2301.89	2354.86	2298.39	GO:0016020//membrane;GO:0070062//extracellular exosome;GO:0005634//nucleus;GO:0005925//focal adhesion;GO:0005791//rough endoplasmic reticulum;GO:0022625//cytosolic large ribosomal subunit;GO:0005737//cytoplasm;GO:0005730//nucleolus;GO:0005829//cytosol;GO:0030529//intracellular ribonucleoprotein complex	GO:0003723//RNA binding;GO:0003735//structural constituent of ribosome	GO:0006413//translational initiation;GO:0006614//SRP-dependent cotranslational protein targeting to membrane;GO:0019083//viral transcription;GO:0006412//translation;GO:0000184//nuclear-transcribed mRNA catabolic process, nonsense-mediated decay;GO:0002181//cytoplasmic translation;GO:0006364//rRNA processing	K02930//large subunit ribosomal protein L4e	BAD92214.1//ribosomal protein L4 variant, partial [Homo sapiens]	3		100129083	LOC100129083
6223	RPS19	NM_001022,NM_001321483,NM_001321484,NM_001321485	1701.56	1564.58	1693.59	1405.6	1626.91	1575.04	GO:0005840//ribosome;GO:0016020//membrane;GO:0031012//extracellular matrix;GO:0070062//extracellular exosome;GO:0005654//nucleoplasm;GO:0005925//focal adhesion;GO:0005737//cytoplasm;GO:0005730//nucleolus;GO:0005829//cytosol;GO:0022627//cytosolic small ribosomal subunit	GO:0003723//RNA binding;GO:0017134//fibroblast growth factor binding;GO:0003735//structural constituent of ribosome;GO:0042803//protein homodimerization activity;GO:0019901//protein kinase binding	GO:0061844//antimicrobial humoral immune response mediated by antimicrobial peptide;GO:0050829//defense response to Gram-negative bacterium;GO:0042274//ribosomal small subunit biogenesis;GO:0000028//ribosomal small subunit assembly;GO:0051272//positive regulation of cellular component movement;GO:0060266//negative regulation of respiratory burst involved in inflammatory response;GO:0002548//monoc…	K02966//small subunit ribosomal protein S19e	XP_017823377.1//PREDICTED: 40S ribosomal protein S19 isoform X1 [Callithrix jacchus];NP_001308414.1//40S ribosomal protein S19 isoform 2 [Homo sapiens];ELW71038.1//40S ribosomal protein S19 [Tupaia chinensis]	1//3;3		100129094	#N/A
1938	EEF2	NM_001961	1656.27	1755.01	2253.23	1927.84	2426.52	2165.22	GO:0034774//secretory granule lumen;GO:0016020//membrane;GO:0031012//extracellular matrix;GO:0070062//extracellular exosome;GO:0005634//nucleus;GO:0042788//polysomal ribosome;GO:0016235//aggresome;GO:0005737//cytoplasm;GO:0045121//membrane raft;GO:0005829//cytosol;GO:0030529//intracellular ribonucleoprotein complex;GO:0005576//extracellular region;GO:1904813//ficolin-1-rich granule lumen;GO:00058…	GO:0043022//ribosome binding;GO:0051015//actin filament binding;GO:0003723//RNA binding;GO:0002039//p53 binding;GO:0003746//translation elongation factor activity;GO:0008097//5S rRNA binding;GO:0019901//protein kinase binding;GO:0003924//GTPase activity;GO:0045296//cadherin binding;GO:0005525//GTP binding	GO:0002244//hematopoietic progenitor cell differentiation;GO:0034976//response to endoplasmic reticulum stress;GO:0006414//translational elongation;GO:0045727//positive regulation of translation;GO:0045471//response to ethanol;GO:0017183//peptidyl-diphthamide biosynthetic process from peptidyl-histidine;GO:0032355//response to estradiol;GO:2000767//positive regulation of cytoplasmic translation;G…	K03234//elongation factor 2	OWK11680.1//EEF2, partial [Cervus elaphus hippelaphus]	3		100129128	KHDC1L
6232	RPS27	NM_001030,NM_001349946,NM_001349947	1619.91	1414.57	1609.5	1727.94	2218.14	2604.62	GO:0005840//ribosome	GO:0003735//structural constituent of ribosome	GO:0006412//translation	K02978//small subunit ribosomal protein S27e	XP_004619237.1//PREDICTED: 40S ribosomal protein S27 [Sorex araneus];XP_017707282.1//PREDICTED: 40S ribosomal protein S27-like [Rhinopithecus bieti]	1//3;5		100129216	DEFB131B
9168	TMSB10	NM_021103	1613.76	1505.34	2948.53	2626.32	3422.96	3786.03	NA	NA	NA	K13785//thymosin beta 10	EAW99547.1//thymosin, beta 10, isoform CRA_a, partial [Homo sapiens]	3		100129239	CXorf51A
4282	MIF	NM_002415	1587.56	1521.36	1582.12	1232.44	1492.65	1554.37	GO:0034774//secretory granule lumen;GO:0070062//extracellular exosome;GO:0005654//nucleoplasm;GO:0005615//extracellular space;GO:0043209//myelin sheath;GO:0005737//cytoplasm;GO:0031982//vesicle;GO:0009986//cell surface;GO:0005829//cytosol;GO:0005576//extracellular region;GO:1904813//ficolin-1-rich granule lumen	GO:0002020//protease binding;GO:0050178//phenylpyruvate tautomerase activity;GO:0005125//cytokine activity;GO:0042802//identical protein binding;GO:0004167//dopachrome isomerase activity;GO:0005102//receptor binding;GO:0042056//chemoattractant activity;GO:0005126//cytokine receptor binding	GO:0050731//positive regulation of peptidyl-tyrosine phosphorylation;GO:0010760//negative regulation of macrophage chemotaxis;GO:0043030//regulation of macrophage activation;GO:0007166//cell surface receptor signaling pathway;GO:0030890//positive regulation of B cell proliferation;GO:0032760//positive regulation of tumor necrosis factor production;GO:0071157//negative regulation of cell cycle arr…	K07253//phenylpyruvate tautomerase [EC:5.3.2.1]	NP_002406.1//macrophage migration inhibitory factor [Homo sapiens]	1//3		100129250	SMIM27
1072	CFL1	NM_005507	1575.78	1556.17	2066.92	1715.43	2471.59	2635.72	NA	NA	NA	K05765//cofilin	BAB32114.1//unnamed protein product [Mus musculus]	2//1		100129271	#N/A
7167	TPI1	NM_000365,NM_001159287,NM_001258026	1570.94	1485.72	1580.64	1242.39	1635.87	1443.34	GO:0070062//extracellular exosome;GO:0005634//nucleus;GO:0005615//extracellular space;GO:0005829//cytosol	GO:0031625//ubiquitin protein ligase binding;GO:0004807//triose-phosphate isomerase activity	GO:0061621//canonical glycolysis;GO:0006098//pentose-phosphate shunt;GO:0019563//glycerol catabolic process;GO:0007275//multicellular organism development;GO:0006094//gluconeogenesis;GO:0006096//glycolytic process;GO:0046166//glyceraldehyde-3-phosphate biosynthetic process	K01803//triosephosphate isomerase (TIM) [EC:5.3.1.1]	XP_002752312.2//PREDICTED: triosephosphate isomerase [Callithrix jacchus];NP_000356.1//triosephosphate isomerase isoform 1 [Homo sapiens];XP_003273803.1//PREDICTED: triosephosphate isomerase isoform X1 [Nomascus leucogenys]	1//3;5		100129278	#N/A
1984	EIF5A	NM_001143760,NM_001143761,NM_001143762,NM_001970	1566.55	1475.79	1348.45	1227.9	1983.15	2094.28	GO:0016020//membrane;GO:0070062//extracellular exosome;GO:0030425//dendrite;GO:0005634//nucleus;GO:0005643//nuclear pore;GO:0005642//annulate lamellae;GO:0005737//cytoplasm;GO:0043025//neuronal cell body;GO:0005829//cytosol;GO:0005789//endoplasmic reticulum membrane	GO:0043022//ribosome binding;GO:0003743//translation initiation factor activity;GO:0003723//RNA binding;GO:0047485//protein N-terminus binding;GO:0003746//translation elongation factor activity;GO:0017070//U6 snRNA binding	GO:0006406//mRNA export from nucleus;GO:0045905//positive regulation of translational termination;GO:0008612//peptidyl-lysine modification to peptidyl-hypusine;GO:0043065//positive regulation of apoptotic process;GO:0006452//translational frameshifting;GO:0006611//protein export from nucleus;GO:0010666//positive regulation of cardiac muscle cell apoptotic process;GO:2000379//positive regulation o…	K03263//translation initiation factor 5A	NP_001137232.1//eukaryotic translation initiation factor 5A-1 isoform A [Homo sapiens];XP_020741460.1//eukaryotic translation initiation factor 5A-1-like [Odocoileus virginianus texanus]	4;1//3		100129307	LOC100129307
6203	RPS9	NM_001013,NM_001321701,NM_001321702,NM_001321704,NM_001321705,NM_001321706	1562.34	1530.86	1403.07	1135.61	1584.45	1408.05	NA	NA	NA	K02997//small subunit ribosomal protein S9e	NP_001308634.1//40S ribosomal protein S9 isoform b [Homo sapiens];EAW72213.1//ribosomal protein S9, isoform CRA_d, partial [Homo sapiens];XP_010839411.1//PREDICTED: 40S ribosomal protein S9-like [Bison bison bison];ELK16780.1//tRNA-splicing endonuclease subunit Sen34 [Pteropus alecto];XP_011937115.1//PREDICTED: 40S ribosomal protein S9 isoform X1 [Cercocebus atys]	1//3;3		100129361	SMIM10L1
6159	RPL29	NM_000992	1542.71	1425.44	1888.26	1570.45	1872.81	1791.57	GO:0016020//membrane;GO:0005829//cytosol;GO:0022625//cytosolic large ribosomal subunit	GO:0003723//RNA binding;GO:0008201//heparin binding;GO:0003735//structural constituent of ribosome;GO:0045296//cadherin binding	GO:0000184//nuclear-transcribed mRNA catabolic process, nonsense-mediated decay;GO:0002181//cytoplasmic translation;GO:0006364//rRNA processing;GO:0007566//embryo implantation;GO:0006614//SRP-dependent cotranslational protein targeting to membrane;GO:0006413//translational initiation;GO:0006412//translation;GO:0019083//viral transcription	K02905//large subunit ribosomal protein L29e	EHH30656.1//hypothetical protein EGK_20409, partial [Macaca mulatta]	2//1		100129385	#N/A
6202	RPS8	NM_001012	1509.59	1306.94	1552.48	1553.4	1727.13	1609.92	GO:0005840//ribosome;GO:0070062//extracellular exosome;GO:0016020//membrane;GO:0005634//nucleus;GO:0005654//nucleoplasm;GO:0005783//endoplasmic reticulum;GO:0005925//focal adhesion;GO:0030529//intracellular ribonucleoprotein complex;GO:0005829//cytosol;GO:0022627//cytosolic small ribosomal subunit	GO:0003723//RNA binding;GO:0003735//structural constituent of ribosome	GO:0006413//translational initiation;GO:0006614//SRP-dependent cotranslational protein targeting to membrane;GO:0000462//maturation of SSU-rRNA from tricistronic rRNA transcript (SSU-rRNA, 5.8S rRNA, LSU-rRNA);GO:0019083//viral transcription;GO:0000184//nuclear-transcribed mRNA catabolic process, nonsense-mediated decay;GO:0006412//translation;GO:0006364//rRNA processing	K02995//small subunit ribosomal protein S8e	XP_011857247.1//PREDICTED: 40S ribosomal protein S8 isoform X1 [Mandrillus leucophaeus]	1//3		100129396	FAM106CP
6181	RPLP2	NM_001004	1502.77	1534.95	1670.02	1391.79	1590.3	1505.54	GO:0005840//ribosome;GO:0016020//membrane;GO:0070062//extracellular exosome;GO:0005925//focal adhesion;GO:0005829//cytosol;GO:0022625//cytosolic large ribosomal subunit	GO:0003735//structural constituent of ribosome	GO:0000184//nuclear-transcribed mRNA catabolic process, nonsense-mediated decay;GO:0002181//cytoplasmic translation;GO:0006414//translational elongation;GO:0006364//rRNA processing;GO:0006614//SRP-dependent cotranslational protein targeting to membrane;GO:0006413//translational initiation;GO:0006412//translation;GO:0019083//viral transcription	K02943//large subunit ribosomal protein LP2	XP_006045870.1//PREDICTED: 60S acidic ribosomal protein P2 [Bubalus bubalis]	3		100129407	#N/A
6209	RPS15	NM_001018,NM_001308226	1493.47	1483.64	1816.43	1468.08	1866.77	1784.89	GO:0022627//cytosolic small ribosomal subunit;GO:0015935//small ribosomal subunit	GO:0003723//RNA binding;GO:0003735//structural constituent of ribosome	GO:0000028//ribosomal small subunit assembly;GO:0006412//translation	K02958//small subunit ribosomal protein S15e	XP_001373175.3//PREDICTED: 40S ribosomal protein S15 [Monodelphis domestica];NP_001295155.1//40S ribosomal protein S15 isoform 1 [Homo sapiens]	1//3;4		100129480	MKRN2OS
25873	RPL36	NM_015414,NM_033643	1490.14	1358.42	1457.67	1130.81	1708.42	1499.99	GO:0005840//ribosome;GO:0016020//membrane;GO:0005730//nucleolus;GO:0005829//cytosol;GO:0022625//cytosolic large ribosomal subunit;GO:0005737//cytoplasm	GO:0003723//RNA binding;GO:0003735//structural constituent of ribosome	GO:0006413//translational initiation;GO:0006614//SRP-dependent cotranslational protein targeting to membrane;GO:0019083//viral transcription;GO:0006412//translation;GO:0000184//nuclear-transcribed mRNA catabolic process, nonsense-mediated decay;GO:0002181//cytoplasmic translation;GO:0006364//rRNA processing	K02920//large subunit ribosomal protein L36e;K01530//phospholipid-translocating ATPase [EC:3.6.3.1]	XP_014996838.1//PREDICTED: probable phospholipid-transporting ATPase VB [Macaca mulatta];XP_021526953.1//rabankyrin-5 [Aotus nancymaae]	3;2//1		100129484	LOC100129484
2950	GSTP1	NM_000852	1485.13	1432.2	1282.84	1012.72	1344.71	1213.68	GO:0097057//TRAF2-GSTP1 complex;GO:0034774//secretory granule lumen;GO:0070062//extracellular exosome;GO:0005634//nucleus;GO:0005615//extracellular space;GO:0005622//intracellular;GO:0031982//vesicle;GO:0005737//cytoplasm;GO:0005829//cytosol;GO:0005576//extracellular region;GO:1904813//ficolin-1-rich granule lumen;GO:0005739//mitochondrion;GO:0005886//plasma membrane	GO:0004364//glutathione transferase activity;GO:0035730//S-nitrosoglutathione binding;GO:0008432//JUN kinase binding;GO:0004602//glutathione peroxidase activity;GO:0070026//nitric oxide binding;GO:0019901//protein kinase binding;GO:0008144//drug binding;GO:0043295//glutathione binding;GO:0019207//kinase regulator activity;GO:0035731//dinitrosyl-iron complex binding	GO:0032930//positive regulation of superoxide anion generation;GO:0031100//animal organ regeneration;GO:0032872//regulation of stress-activated MAPK cascade;GO:0010804//negative regulation of tumor necrosis factor-mediated signaling pathway;GO:0043407//negative regulation of MAP kinase activity;GO:0071222//cellular response to lipopolysaccharide;GO:0032691//negative regulation of interleukin-1 be…	K00799//glutathione S-transferase [EC:2.5.1.18]	NP_000843.1//glutathione S-transferase P [Homo sapiens]	3		100129515	#N/A
4831	NME2	NM_001018137,NM_001018138,NM_001018139,NM_001198682,NM_002512	1477.67	1370.61	1535.68	1206.59	1449.7	1413.64	GO:0034774//secretory granule lumen;GO:0070062//extracellular exosome;GO:0005634//nucleus;GO:0071944//cell periphery;GO:0005882//intermediate filament;GO:0030027//lamellipodium;GO:0005737//cytoplasm;GO:0048471//perinuclear region of cytoplasm;GO:0001726//ruffle;GO:0005829//cytosol;GO:0005576//extracellular region;GO:1904813//ficolin-1-rich granule lumen;GO:0031966//mitochondrial membrane	GO:0003677//DNA binding;GO:0005524//ATP binding;GO:0019215//intermediate filament binding;GO:0004550//nucleoside diphosphate kinase activity;GO:0004673//protein histidine kinase activity;GO:0046872//metal ion binding;GO:0004674//protein serine/threonine kinase activity;GO:0008144//drug binding;GO:0005504//fatty acid binding;GO:0003700//DNA binding transcription factor activity;GO:0019899//enzyme …	GO:0006355//regulation of transcription, DNA-templated;GO:0002762//negative regulation of myeloid leukocyte differentiation;GO:0015949//nucleobase-containing small molecule interconversion;GO:0009142//nucleoside triphosphate biosynthetic process;GO:0071398//cellular response to fatty acid;GO:0060416//response to growth hormone;GO:0043312//neutrophil degranulation;GO:0007229//integrin-mediated sig…	K00940//nucleoside-diphosphate kinase [EC:2.7.4.6]	ELW62253.1//Nucleoside diphosphate kinase B [Tupaia chinensis];AAI07895.1//NME1-NME2 protein [Homo sapiens];NP_001018146.1//NME1-NME2 protein [Homo sapiens]	1//3;3;2//1		100129520	TEX13C
302	ANXA2	NM_001002857,NM_001002858,NM_001136015,NM_004039	1442.96	1373.94	1219.75	1277.33	1447	1575.07	GO:0016020//membrane;GO:0016323//basolateral plasma membrane;GO:0005615//extracellular space;GO:0005938//cell cortex;GO:1990667//PCSK9-AnxA2 complex;GO:0031982//vesicle;GO:0005737//cytoplasm;GO:0035578//azurophil granule lumen;GO:0005913//cell-cell adherens junction;GO:0005769//early endosome;GO:0005604//basement membrane;GO:0005765//lysosomal membrane;GO:0070062//extracellular exosome;GO:0035749…	GO:0002020//protease binding;GO:0019834//phospholipase A2 inhibitor activity;GO:0003723//RNA binding;GO:0005544//calcium-dependent phospholipid binding;GO:0098641//cadherin binding involved in cell-cell adhesion;GO:0044730//bone sialoprotein binding;GO:0042802//identical protein binding;GO:0008092//cytoskeletal protein binding;GO:0005546//phosphatidylinositol-4,5-bisphosphate binding;GO:0004859//…	GO:1905581//positive regulation of low-density lipoprotein particle clearance;GO:0007589//body fluid secretion;GO:0031340//positive regulation of vesicle fusion;GO:1905597//positive regulation of low-density lipoprotein particle receptor binding;GO:0044147//negative regulation of development of symbiont involved in interaction with host;GO:0030199//collagen fibril organization;GO:1905602//positiv…	K17092//annexin A2	NP_001002858.1//annexin A2 isoform 1 [Homo sapiens];AAH66955.2//Annexin A2, partial [Homo sapiens]	1//3;2//1		100129543	#N/A
6168	RPL37A	NM_000998	1433.52	1381.77	1414.51	1223.4	1770.72	1648.82	NA	NA	NA	K02921//large subunit ribosomal protein L37Ae	XP_002747844.1//PREDICTED: putative 60S ribosomal protein L37a [Callithrix jacchus]	4		100129583	FAM47E
71	ACTG1	NM_001199954,NM_001614	1405.76	1348.12	2558.58	2151.76	3863.61	3848.08	NA	NA	NA	K05692//actin beta/gamma 1	XP_011815463.1//PREDICTED: actin, cytoplasmic 2 isoform X1 [Colobus angolensis palliatus];OPJ88443.1//actin, cytoplasmic 2 [Patagioenas fasciata monilis]	1//3;3		100129654	TCF24
7086	TKT	NM_001064,NM_001135055,NM_001258028	1355.44	1401.24	1471.64	1219.13	1127.09	1023.48	GO:0043231//intracellular membrane-bounded organelle;GO:0070062//extracellular exosome;GO:0005654//nucleoplasm;GO:0016607//nuclear speck;GO:0043209//myelin sheath;GO:0005777//peroxisome;GO:0031982//vesicle;GO:0016604//nuclear body;GO:0005829//cytosol;GO:0005789//endoplasmic reticulum membrane	GO:0000287//magnesium ion binding;GO:0003824//catalytic activity;GO:0042803//protein homodimerization activity;GO:0046872//metal ion binding;GO:0030246//carbohydrate binding;GO:0048029//monosaccharide binding;GO:0048037//cofactor binding;GO:0004802//transketolase activity;GO:0030976//thiamine pyrophosphate binding	GO:0046390//ribose phosphate biosynthetic process;GO:0006098//pentose-phosphate shunt;GO:0008152//metabolic process;GO:0005999//xylulose biosynthetic process;GO:0009052//pentose-phosphate shunt, non-oxidative branch;GO:0040008//regulation of growth;GO:0046166//glyceraldehyde-3-phosphate biosynthetic process	K00615//transketolase [EC:2.2.1.1]	XP_021059408.1//transketolase isoform X4 [Mus pahari];NP_001244957.1//transketolase isoform 2 [Homo sapiens];XP_021059405.1//transketolase isoform X1 [Mus pahari]	1//3;3;2//1		100129669	#N/A
10376	TUBA1B	NM_006082	1336.05	1289.18	2159.78	1799.8	2567.67	2605.17	GO:0070062//extracellular exosome;GO:0005874//microtubule;GO:0015630//microtubule cytoskeleton;GO:0005881//cytoplasmic microtubule;GO:0043209//myelin sheath;GO:0005737//cytoplasm;GO:0045121//membrane raft;GO:0005829//cytosol	GO:0031625//ubiquitin protein ligase binding;GO:0005198//structural molecule activity;GO:0005200//structural constituent of cytoskeleton;GO:0005525//GTP binding;GO:0003725//double-stranded RNA binding;GO:0003924//GTPase activity	GO:0043687//post-translational protein modification;GO:0000226//microtubule cytoskeleton organization;GO:0051301//cell division;GO:0018410//C-terminal protein amino acid modification;GO:0007017//microtubule-based process;GO:0071353//cellular response to interleukin-4;GO:0030705//cytoskeleton-dependent intracellular transport	K07374//tubulin alpha	NP_035784.1//tubulin alpha-1B chain [Mus musculus]	2//1		100129697	#N/A
6165	RPL35A	NM_000996,NM_001316311	1322.2	1172.24	1432.36	1349.85	1484.91	1527.95	NA	NA	NA	K02917//large subunit ribosomal protein L35Ae	XP_017720983.1//PREDICTED: 60S ribosomal protein L35a isoform X1 [Rhinopithecus bieti];EAW92250.1//ribosomal protein L35a, isoform CRA_c [Homo sapiens]	1//3;3		100129792	CCDC152
7314	UBB	NM_001281716,NM_001281717,NM_001281718,NM_001281719,NM_001281720,NM_018955	1267.59	1187.57	2024.13	1644.89	1740.19	1640.91	NA	NA	NA	K08770//ubiquitin C;K04551//ubiquitin B	XP_008684233.1//PREDICTED: LOW QUALITY PROTEIN: polyubiquitin-B [Ursus maritimus];XP_009556774.1//PREDICTED: LOW QUALITY PROTEIN: polyubiquitin-B [Cuculus canorus];XP_014708690.1//PREDICTED: polyubiquitin-B isoform X1 [Equus asinus]	1//3;3		100129836	#N/A
6156	RPL30	NM_000989	1260.21	1184.67	1075.09	1004.81	1508.56	1399.74	GO:0005840//ribosome;GO:0016020//membrane;GO:0031012//extracellular matrix;GO:0070062//extracellular exosome;GO:0005634//nucleus;GO:0005925//focal adhesion;GO:0022625//cytosolic large ribosomal subunit;GO:0005829//cytosol	GO:0035368//selenocysteine insertion sequence binding;GO:0003723//RNA binding;GO:0003735//structural constituent of ribosome	GO:0061844//antimicrobial humoral immune response mediated by antimicrobial peptide;GO:0097421//liver regeneration;GO:0050829//defense response to Gram-negative bacterium;GO:0000184//nuclear-transcribed mRNA catabolic process, nonsense-mediated decay;GO:0002181//cytoplasmic translation;GO:0031640//killing of cells of other organism;GO:0016259//selenocysteine metabolic process;GO:0006364//rRNA pro…	K02908//large subunit ribosomal protein L30e	XP_021109843.1//60S ribosomal protein L30-like [Heterocephalus glaber]	3		100129842	ZNF737
3315	HSPB1	NM_001540	1249.38	1329.18	2058.15	1585.45	2947.38	3092.82	GO:0031012//extracellular matrix;GO:0070062//extracellular exosome;GO:0005856//cytoskeleton;GO:0005634//nucleus;GO:0005615//extracellular space;GO:1904115//axon cytoplasm;GO:0000502//proteasome complex;GO:0005925//focal adhesion;GO:0005737//cytoplasm;GO:0030018//Z disc;GO:0005829//cytosol;GO:0005819//spindle;GO:0005886//plasma membrane	GO:0003723//RNA binding;GO:0042802//identical protein binding;GO:0042803//protein homodimerization activity;GO:0019901//protein kinase binding;GO:0005080//protein kinase C binding;GO:0043130//ubiquitin binding;GO:0008426//protein kinase C inhibitor activity;GO:0044183//protein binding involved in protein folding	GO:2001028//positive regulation of endothelial cell chemotaxis;GO:0006986//response to unfolded protein;GO:0035924//cellular response to vascular endothelial growth factor stimulus;GO:0035556//intracellular signal transduction;GO:0099641//anterograde axonal protein transport;GO:0038033//positive regulation of endothelial cell chemotaxis by VEGF-activated vascular endothelial growth factor recepto…	K04455//heat shock protein beta-1	NP_001531.1//heat shock protein beta-1 [Homo sapiens]	4		100129924	TMEM269
6158	RPL28	NM_000991,NM_001136134,NM_001136135,NM_001136136,NM_001136137	1247.55	1247.34	1401.02	1096.43	1252.51	1176.77	GO:0016020//membrane;GO:0070062//extracellular exosome;GO:0030425//dendrite;GO:0044297//cell body;GO:0005829//cytosol;GO:0022625//cytosolic large ribosomal subunit;GO:0036464//cytoplasmic ribonucleoprotein granule	GO:0003723//RNA binding;GO:0003735//structural constituent of ribosome	GO:1903955//positive regulation of protein targeting to mitochondrion;GO:0000184//nuclear-transcribed mRNA catabolic process, nonsense-mediated decay;GO:1903146//regulation of autophagy of mitochondrion;GO:0006364//rRNA processing;GO:0006614//SRP-dependent cotranslational protein targeting to membrane;GO:0006413//translational initiation;GO:0006412//translation;GO:0019083//viral transcription	K02903//large subunit ribosomal protein L28e	XP_017502729.1//PREDICTED: 60S ribosomal protein L28 isoform X3 [Manis javanica];NP_001129606.1//60S ribosomal protein L28 isoform 1 [Homo sapiens];BAD92864.1//ribosomal protein L28 variant, partial [Homo sapiens];XP_017502728.1//PREDICTED: 60S ribosomal protein L28 isoform X2 [Manis javanica];NP_001129607.1//60S ribosomal protein L28 isoform 3 [Homo sapiens]	4;1//3		100129940	LOC100129940
5216	PFN1	NM_005022	1245.74	1212.33	1798.74	1456.96	2639.7	2651	GO:0016020//membrane;GO:0070062//extracellular exosome;GO:0005856//cytoskeleton;GO:0005634//nucleus;GO:0072562//blood microparticle;GO:0005925//focal adhesion;GO:0005938//cell cortex;GO:0005737//cytoplasm;GO:0043005//neuron projection;GO:0005829//cytosol;GO:0045202//synapse	GO:0003723//RNA binding;GO:0017048//Rho GTPase binding;GO:0005102//receptor binding;GO:0003785//actin monomer binding;GO:0005546//phosphatidylinositol-4,5-bisphosphate binding;GO:0045296//cadherin binding;GO:0003779//actin binding;GO:0000774//adenyl-nucleotide exchange factor activity;GO:0070064//proline-rich region binding	GO:0030833//regulation of actin filament polymerization;GO:0051054//positive regulation of DNA metabolic process;GO:0006357//regulation of transcription from RNA polymerase II promoter;GO:0051497//negative regulation of stress fiber assembly;GO:0010634//positive regulation of epithelial cell migration;GO:0071363//cellular response to growth factor stimulus;GO:0030838//positive regulation of actin…	K05759//profilin	XP_012356888.1//PREDICTED: profilin-1 isoform X2 [Nomascus leucogenys]	3		100129969	#N/A
6201	RPS7	NM_001011	1206.56	1104.6	1261.54	1364.13	1227.73	1353.04	GO:0005840//ribosome;GO:0016020//membrane;GO:0005730//nucleolus;GO:0005829//cytosol;GO:0070062//extracellular exosome;GO:0031012//extracellular matrix;GO:0030686//90S preribosome;GO:0005815//microtubule organizing center;GO:0005654//nucleoplasm;GO:0005634//nucleus;GO:0005925//focal adhesion;GO:0005813//centrosome;GO:0032040//small-subunit processome;GO:0043234//protein complex;GO:0030529//intrace…	GO:0003723//RNA binding;GO:0048027//mRNA 5'-UTR binding;GO:0008266//poly(U) RNA binding;GO:0003735//structural constituent of ribosome;GO:0003730//mRNA 3'-UTR binding;GO:1990948//ubiquitin ligase inhibitor activity;GO:0019901//protein kinase binding	GO:0030154//cell differentiation;GO:1904667//negative regulation of ubiquitin protein ligase activity;GO:0000184//nuclear-transcribed mRNA catabolic process, nonsense-mediated decay;GO:0002181//cytoplasmic translation;GO:0042274//ribosomal small subunit biogenesis;GO:0006364//rRNA processing;GO:0010628//positive regulation of gene expression;GO:0006413//translational initiation;GO:0006614//SRP-de…	K02993//small subunit ribosomal protein S7e	EDL36955.1//mCG19129, partial [Mus musculus]	3		10013	HDAC6
6134	RPL10	NM_001256577,NM_001256580,NM_001303624,NM_001303625,NM_001303626,NM_006013	1205.55	1109.88	1190.68	1046.4	1092.69	1050.07	GO:0005840//ribosome;GO:0016020//membrane;GO:0005634//nucleus;GO:0005783//endoplasmic reticulum;GO:0043234//protein complex;GO:0005829//cytosol;GO:0022625//cytosolic large ribosomal subunit	GO:0003723//RNA binding;GO:0003735//structural constituent of ribosome	GO:0000027//ribosomal large subunit assembly;GO:0000184//nuclear-transcribed mRNA catabolic process, nonsense-mediated decay;GO:0043066//negative regulation of apoptotic process;GO:0006364//rRNA processing;GO:0000122//negative regulation of transcription from RNA polymerase II promoter;GO:0006614//SRP-dependent cotranslational protein targeting to membrane;GO:0006413//translational initiation;GO:…	K02866//large subunit ribosomal protein L10e	NP_001243506.2//60S ribosomal protein L10 isoform b [Homo sapiens];XP_010330094.1//PREDICTED: LOW QUALITY PROTEIN: 60S ribosomal protein L10 [Saimiri boliviensis boliviensis];XP_007120058.1//PREDICTED: 60S ribosomal protein L10 [Physeter catodon];NP_001290555.1//60S ribosomal protein L10 isoform d [Homo sapiens]	1//3;4;2//1		100130086	#N/A
3856	KRT8	NM_001256282,NM_001256293,NM_002273	1191.73	1287.79	3074.88	2389.76	2682.19	2527.23	GO:0070062//extracellular exosome;GO:0005634//nucleus;GO:0005654//nucleoplasm;GO:0016327//apicolateral plasma membrane;GO:0045111//intermediate filament cytoskeleton;GO:0043034//costamere;GO:0016363//nuclear matrix;GO:0005882//intermediate filament;GO:0005737//cytoplasm;GO:0030018//Z disc;GO:0005911//cell-cell junction;GO:0005829//cytosol;GO:0042383//sarcolemma;GO:0045095//keratin filament;GO:001…	GO:0097110//scaffold protein binding;GO:0005198//structural molecule activity;GO:0032403//protein complex binding	GO:0097284//hepatocyte apoptotic process;GO:0097191//extrinsic apoptotic signaling pathway;GO:0045214//sarcomere organization;GO:0031424//keratinization;GO:0016032//viral process;GO:0070268//cornification;GO:0051599//response to hydrostatic pressure;GO:0060706//cell differentiation involved in embryonic placenta development;GO:0051707//response to other organism;GO:0033209//tumor necrosis factor-…	K07605//type II keratin, basic	EAW96651.1//keratin 8, isoform CRA_a [Homo sapiens];EAW96654.1//keratin 8, isoform CRA_d [Homo sapiens]	1//3;3		100130274	#N/A
5315	PKM	NM_001206796,NM_001206797,NM_001206798,NM_001206799,NM_001316318,NM_002654,NM_182470,NM_182471	1187.34	1177.14	2013.17	1609.1	2354.9	2235.94	GO:0034774//secretory granule lumen;GO:0031012//extracellular matrix;GO:0070062//extracellular exosome;GO:0005929//cilium;GO:0005634//nucleus;GO:0043209//myelin sheath;GO:0031982//vesicle;GO:1902912//pyruvate kinase complex;GO:1903561//extracellular vesicle;GO:0005737//cytoplasm;GO:0005829//cytosol;GO:0005576//extracellular region;GO:1904813//ficolin-1-rich granule lumen;GO:0005739//mitochondrion	GO:0000287//magnesium ion binding;GO:0003723//RNA binding;GO:0005524//ATP binding;GO:0004743//pyruvate kinase activity;GO:0042802//identical protein binding;GO:0016301//kinase activity;GO:0023026//MHC class II protein complex binding;GO:0045296//cadherin binding;GO:0030955//potassium ion binding;GO:0043531//ADP binding;GO:0070324//thyroid hormone binding	GO:0061621//canonical glycolysis;GO:0031100//animal organ regeneration;GO:0043403//skeletal muscle tissue regeneration;GO:0051289//protein homotetramerization;GO:0001889//liver development;GO:0006096//glycolytic process;GO:0001666//response to hypoxia;GO:0009629//response to gravity;GO:0014870//response to muscle inactivity;GO:0032869//cellular response to insulin stimulus;GO:0006754//ATP biosynt…	K00873//pyruvate kinase [EC:2.7.1.40]	XP_020954766.1//poly [ADP-ribose] polymerase 6 isoform X2 [Sus scrofa];NP_001193726.1//pyruvate kinase PKM isoform d [Homo sapiens];XP_006720633.1//PREDICTED: pyruvate kinase PKM isoform X1 [Homo sapiens];XP_015102987.1//PREDICTED: pyruvate kinase PKM isoform X1 [Vicugna pacos];XP_008970132.1//PREDICTED: pyruvate kinase PKM isoform X3 [Pan paniscus];XP_015102990.1//PREDICTED: pyruvate kinase PKM …	1//3;3;2//1;5		100130301	#N/A
682	BSG	NM_001322243,NM_001728,NM_198589,NM_198590,NM_198591	1148.7	1188.22	937.06	826.42	1068.16	1022.15	GO:0016020//membrane;GO:0043231//intracellular membrane-bounded organelle;GO:0070062//extracellular exosome;GO:0005925//focal adhesion;GO:0042470//melanosome;GO:0000139//Golgi membrane;GO:0045121//membrane raft;GO:0005887//integral component of plasma membrane;GO:0016021//integral component of membrane;GO:0042383//sarcolemma;GO:0005739//mitochondrion;GO:0002080//acrosomal membrane;GO:0005886//pla…	GO:0008028//monocarboxylic acid transmembrane transporter activity;GO:0005537//mannose binding;GO:0045296//cadherin binding	GO:0046697//decidualization;GO:0006090//pyruvate metabolic process;GO:0072659//protein localization to plasma membrane;GO:0050900//leukocyte migration;GO:0043434//response to peptide hormone;GO:0051591//response to cAMP;GO:0007166//cell surface receptor signaling pathway;GO:0042475//odontogenesis of dentin-containing tooth;GO:0007566//embryo implantation;GO:0022617//extracellular matrix disassemb…	K06535//basigin	EAW61183.1//basigin (Ok blood group), isoform CRA_d [Homo sapiens];NP_001719.2//basigin isoform 1 precursor [Homo sapiens];NP_940991.1//basigin isoform 2 [Homo sapiens]	1//3;3;2//1		100130302	SUPT20HL1
1465	CSRP1	NM_001193570,NM_001193571,NM_001193572,NM_004078	1145.38	1098.88	972.02	811.27	882.77	888.72	GO:0070062//extracellular exosome;GO:0005634//nucleus;GO:0005925//focal adhesion	GO:0046872//metal ion binding;GO:0003723//RNA binding;GO:0008270//zinc ion binding	GO:0070527//platelet aggregation	K09377//cysteine and glycine-rich protein	XP_003767613.2//PREDICTED: cysteine and glycine-rich protein 1 [Sarcophilus harrisii];XP_011845940.1//PREDICTED: cysteine and glycine-rich protein 1 isoform X1 [Mandrillus leucophaeus];EDL39573.1//cysteine and glycine-rich protein 1, isoform CRA_a, partial [Mus musculus]	1//3;2//1		100130311	C17orf107
6135	RPL11	NM_000975,NM_001199802	1119.77	1065.68	1207.29	1330.37	1349.02	1506.6	GO:0005840//ribosome;GO:0016020//membrane;GO:0031012//extracellular matrix;GO:0070062//extracellular exosome;GO:0005654//nucleoplasm;GO:0022625//cytosolic large ribosomal subunit;GO:0005737//cytoplasm;GO:0005730//nucleolus;GO:0005829//cytosol;GO:0043234//protein complex;GO:0022626//cytosolic ribosome	GO:0003723//RNA binding;GO:0031625//ubiquitin protein ligase binding;GO:0003735//structural constituent of ribosome;GO:0008097//5S rRNA binding;GO:0042975//peroxisome proliferator activated receptor binding;GO:0019843//rRNA binding;GO:1990948//ubiquitin ligase inhibitor activity	GO:1904667//negative regulation of ubiquitin protein ligase activity;GO:0043433//negative regulation of DNA binding transcription factor activity;GO:2000435//negative regulation of protein neddylation;GO:0032092//positive regulation of protein binding;GO:0042273//ribosomal large subunit biogenesis;GO:0006605//protein targeting;GO:0000027//ribosomal large subunit assembly;GO:0000184//nuclear-trans…	K02868//large subunit ribosomal protein L11e	XP_006980890.1//PREDICTED: 60S ribosomal protein L11 [Peromyscus maniculatus bairdii];ELK02148.1//60S ribosomal protein L11 [Pteropus alecto]	4;1//3		100130348	#N/A
4736	RPL10A	NM_007104	1115.83	1000.52	1017.46	924.83	908.26	906.37	GO:0016020//membrane;GO:0070062//extracellular exosome;GO:0005634//nucleus;GO:0015934//large ribosomal subunit;GO:0005925//focal adhesion;GO:0022625//cytosolic large ribosomal subunit;GO:0005829//cytosol;GO:0005739//mitochondrion	GO:0003723//RNA binding;GO:0003735//structural constituent of ribosome	GO:0000184//nuclear-transcribed mRNA catabolic process, nonsense-mediated decay;GO:0006364//rRNA processing;GO:0045471//response to ethanol;GO:0000470//maturation of LSU-rRNA;GO:0006614//SRP-dependent cotranslational protein targeting to membrane;GO:0006413//translational initiation;GO:0006412//translation;GO:0019083//viral transcription	K02865//large subunit ribosomal protein L10Ae	XP_002749582.2//PREDICTED: 60S ribosomal protein L10a-like [Callithrix jacchus]	4		100130357	LOC100130357
2197	FAU	NM_001997	1088.94	1048.14	1273.35	953.51	1496.84	1358.23	NA	NA	NA	K02983//small subunit ribosomal protein S30e	EDM12555.1//rCG47344, isoform CRA_b [Rattus norvegicus];XP_012352516.1//PREDICTED: putative ubiquitin-like protein FUBI-like protein ENSP00000310146 [Nomascus leucogenys]	4		100130361	CXorf49
4502	MT2A	NM_005953	1086.82	1148.78	1336.22	1072.51	1147.34	1132.91	NA	NA	NA	K14739//metallothionein 1/2	XP_007981228.1//PREDICTED: metallothionein-2-like [Chlorocebus sabaeus]	4		100130370	#N/A
2778	GNAS	NM_000516,NM_001077488,NM_001077489,NM_001077490,NM_001309840,NM_001309842,NM_001309861,NM_001309883,NM_016592,NM_080425,NM_080426	1069.75	1102.69	1331.63	1404.82	1016.79	1051.21	GO:0016020//membrane;GO:0030425//dendrite;GO:0016324//apical plasma membrane;GO:0031982//vesicle;GO:0005737//cytoplasm;GO:0043025//neuronal cell body;GO:0031224//intrinsic component of membrane;GO:0032588//trans-Golgi network membrane;GO:0005829//cytosol;GO:0005576//extracellular region;GO:0005886//plasma membrane;GO:0070062//extracellular exosome;GO:0005634//nucleus;GO:0005834//heterotrimeric G-…	GO:0031683//G-protein beta/gamma-subunit complex binding;GO:0031698//beta-2 adrenergic receptor binding;GO:0043014//alpha-tubulin binding;GO:0035255//ionotropic glutamate receptor binding;GO:0004871//signal transducer activity;GO:0005159//insulin-like growth factor receptor binding;GO:0031852//mu-type opioid receptor binding;GO:0003924//GTPase activity;GO:0046872//metal ion binding;GO:0031681//G-…	GO:0046907//intracellular transport;GO:0051216//cartilage development;GO:0045672//positive regulation of osteoclast differentiation;GO:0050796//regulation of insulin secretion;GO:0060789//hair follicle placode formation;GO:0045776//negative regulation of blood pressure;GO:0040032//post-embryonic body morphogenesis;GO:0009791//post-embryonic development;GO:0006112//energy reserve metabolic process…	K04632//guanine nucleotide-binding protein G(s) subunit alpha	NP_000507.1//protein GNAS isoform GNASL [Homo sapiens];NP_001070956.1//protein GNAS isoform f [Homo sapiens];NP_536350.2//protein GNAS isoform XLas [Homo sapiens];NP_001070957.1//protein GNAS isoform g [Homo sapiens];NP_536351.1//protein GNAS isoform GNASS [Homo sapiens];XP_006742855.1//PREDICTED: guanine nucleotide-binding protein G(s) subunit alpha isoforms XLas-like [Leptonychotes weddellii];A…	1//3;3;2//1;5		100130449	LOC100130449
9349	RPL23	NM_000978	1058.25	924.06	1365.66	1419.68	1608.97	1582.26	GO:0005840//ribosome;GO:0016020//membrane;GO:0031012//extracellular matrix;GO:0070062//extracellular exosome;GO:0005654//nucleoplasm;GO:0005925//focal adhesion;GO:0022625//cytosolic large ribosomal subunit;GO:0005737//cytoplasm;GO:0005730//nucleolus;GO:0043234//protein complex;GO:0005829//cytosol;GO:0022626//cytosolic ribosome	GO:0001223//transcription coactivator binding;GO:0003723//RNA binding;GO:0031625//ubiquitin protein ligase binding;GO:0003735//structural constituent of ribosome;GO:0070180//large ribosomal subunit rRNA binding;GO:1990948//ubiquitin ligase inhibitor activity	GO:0072717//cellular response to actinomycin D;GO:1904667//negative regulation of ubiquitin protein ligase activity;GO:0000122//negative regulation of transcription from RNA polymerase II promoter;GO:0006610//ribosomal protein import into nucleus;GO:0071157//negative regulation of cell cycle arrest;GO:0000184//nuclear-transcribed mRNA catabolic process, nonsense-mediated decay;GO:1901798//positiv…	K02894//large subunit ribosomal protein L23e	XP_008011089.1//PREDICTED: 60S ribosomal protein L23 [Chlorocebus sabaeus]	3		100130451	LOC100130451
8140	SLC7A5	NM_003486	1044.36	1128.37	674.58	663.84	1205.9	1257.21	GO:0016020//membrane;GO:0043231//intracellular membrane-bounded organelle;GO:0070062//extracellular exosome;GO:0005887//integral component of plasma membrane;GO:0016324//apical plasma membrane;GO:0005829//cytosol;GO:0016021//integral component of membrane;GO:0005886//plasma membrane	GO:0015175//neutral amino acid transmembrane transporter activity;GO:0042605//peptide antigen binding;GO:0015179//L-amino acid transmembrane transporter activity;GO:0015297//antiporter activity;GO:0015171//amino acid transmembrane transporter activity	GO:0006810//transport;GO:0007399//nervous system development;GO:1902475//L-alpha-amino acid transmembrane transport;GO:0030154//cell differentiation;GO:0050900//leukocyte migration;GO:0006520//cellular amino acid metabolic process;GO:0015804//neutral amino acid transport	K13780//solute carrier family 7 (L-type amino acid transporter), member 5	NP_003477.4//large neutral amino acids transporter small subunit 1 [Homo sapiens]	6		100130519	TMEM221
2316	FLNA	NM_001110556,NM_001456	1039.06	1110.08	894.38	781.42	1297.06	1144.29	GO:0031523//Myb complex;GO:0031012//extracellular matrix;GO:0070062//extracellular exosome;GO:0005925//focal adhesion;GO:0097440//apical dendrite;GO:0005884//actin filament;GO:0005730//nucleolus;GO:0005911//cell-cell junction;GO:0005829//cytosol;GO:0015629//actin cytoskeleton;GO:0005886//plasma membrane;GO:0031941//filamentous actin	GO:0051015//actin filament binding;GO:0003723//RNA binding;GO:0015459//potassium channel regulator activity;GO:0048365//Rac GTPase binding;GO:0042803//protein homodimerization activity;GO:0045296//cadherin binding;GO:0034988//Fc-gamma receptor I complex binding;GO:0044325//ion channel binding;GO:0001664//G-protein coupled receptor binding;GO:0019900//kinase binding;GO:0004871//signal transducer a…	GO:0051220//cytoplasmic sequestering of protein;GO:0034329//cell junction assembly;GO:1901381//positive regulation of potassium ion transmembrane transport;GO:0051764//actin crosslink formation;GO:0043433//negative regulation of DNA binding transcription factor activity;GO:0042177//negative regulation of protein catabolic process;GO:0007195//adenylate cyclase-inhibiting dopamine receptor signalin…	K04437//filamin	NP_001447.2//filamin-A isoform 1 [Homo sapiens];NP_001104026.1//filamin-A isoform 2 [Homo sapiens]	1//3;3		100130520	CD300H
100463486	MTRNR2L8	NM_001190702	1029.87	1059.19	476.9	545.6	415.87	353.55	NA	NA	NA	K22237//Rab effector MyRIP	AMZ80338.1//SHLP3 [Homo sapiens]	1//3		100130539	#N/A
8407	TAGLN2	NM_001277223,NM_001277224,NM_003564	1012.96	953.08	1209.71	997.71	1189.52	1199.18	GO:0070062//extracellular exosome;GO:0005829//cytosol;GO:0005576//extracellular region;GO:0031982//vesicle	GO:0045296//cadherin binding	GO:0002576//platelet degranulation;GO:0030855//epithelial cell differentiation	K20526//transgelin	XP_017359141.1//PREDICTED: transgelin-2 isoform X1 [Cebus capucinus imitator];NP_001264153.1//transgelin-2 isoform a [Homo sapiens]	1//3;2//1		100130613	#N/A
79144	PPDPF	NM_001353423,NM_024299	1012.03	1001.6	813.31	624.93	1161.91	1141.07	NA	NA	GO:0001708//cell fate specification;GO:0031017//exocrine pancreas development	K13909//mucin-7;K05853//Ca2+ transporting ATPase, sarcoplasmic/endoplasmic reticulum [EC:3.6.3.8];K02599//Notch 1	XP_011789835.1//PREDICTED: pancreatic progenitor cell differentiation and proliferation factor [Colobus angolensis palliatus];XP_017355202.1//PREDICTED: uncharacterized protein LOC108283384 [Cebus capucinus imitator]	1//3;3		100130705	LOC100130705
3872	KRT17	NM_000422	1000.67	934.71	1745.13	1338.83	2041.83	2085.62	GO:0070062//extracellular exosome;GO:0045111//intermediate filament cytoskeleton;GO:0005829//cytosol;GO:0071944//cell periphery;GO:0005882//intermediate filament;GO:0005737//cytoplasm	GO:0042289//MHC class II protein binding;GO:0005200//structural constituent of cytoskeleton;GO:0032395//MHC class II receptor activity;GO:0005198//structural molecule activity	GO:0007165//signal transduction;GO:0045109//intermediate filament organization;GO:0045727//positive regulation of translation;GO:0030307//positive regulation of cell growth;GO:0031424//keratinization;GO:0070268//cornification;GO:0008544//epidermis development;GO:0031069//hair follicle morphogenesis;GO:0051798//positive regulation of hair follicle development	K07604//type I keratin, acidic	XP_008010900.1//PREDICTED: keratin, type I cytoskeletal 17 [Chlorocebus sabaeus]	2//1		100130733	LRRC70
6227	RPS21	NM_001024	995.84	918.3	876.11	822.67	1303.05	1209.9	GO:0005840//ribosome;GO:0005654//nucleoplasm;GO:0005829//cytosol;GO:0022627//cytosolic small ribosomal subunit;GO:0015935//small ribosomal subunit	GO:0043022//ribosome binding;GO:0003723//RNA binding;GO:0047485//protein N-terminus binding;GO:0003735//structural constituent of ribosome	GO:0000184//nuclear-transcribed mRNA catabolic process, nonsense-mediated decay;GO:0000461//endonucleolytic cleavage to generate mature 3'-end of SSU-rRNA from (SSU-rRNA, 5.8S rRNA, LSU-rRNA);GO:0000447//endonucleolytic cleavage in ITS1 to separate SSU-rRNA from 5.8S rRNA and LSU-rRNA from tricistronic rRNA transcript (SSU-rRNA, 5.8S rRNA, LSU-rRNA);GO:0006364//rRNA processing;GO:0006614//SRP-dep…	K02971//small subunit ribosomal protein S21e	XP_011964398.1//PREDICTED: 40S ribosomal protein S21 isoform X3 [Ovis aries musimon]	3		100130742	LRRC69
1973	EIF4A1	NM_001204510,NM_001416	979.77	902.89	1069.12	982.03	1169.88	1122.88	GO:0016020//membrane;GO:0031012//extracellular matrix;GO:0070062//extracellular exosome;GO:0005730//nucleolus;GO:0005829//cytosol;GO:0005737//cytoplasm;GO:0016281//eukaryotic translation initiation factor 4F complex	GO:0008135//translation factor activity, RNA binding;GO:0003723//RNA binding;GO:0003729//mRNA binding;GO:0000339//RNA cap binding;GO:0005524//ATP binding;GO:0004386//helicase activity;GO:0003725//double-stranded RNA binding;GO:0003676//nucleic acid binding;GO:0003743//translation initiation factor activity;GO:0004004//ATP-dependent RNA helicase activity	GO:0006413//translational initiation;GO:0010468//regulation of gene expression;GO:0000289//nuclear-transcribed mRNA poly(A) tail shortening;GO:0010501//RNA secondary structure unwinding;GO:0016032//viral process	K03257//translation initiation factor 4A	NP_001191439.1//eukaryotic initiation factor 4A-I isoform 2 [Homo sapiens];NP_001407.1//eukaryotic initiation factor 4A-I isoform 1 [Homo sapiens]	1//3;3		100130771	EFCAB10
27338	UBE2S	NM_014501	970.5	952.48	693.93	510.76	930.57	933.95	NA	NA	NA	K10583//ubiquitin-conjugating enzyme E2 S [EC:2.3.2.23]	XP_002762548.2//PREDICTED: ubiquitin-conjugating enzyme E2 S [Callithrix jacchus]	2//1		100130827	SBK3
1152	CKB	NM_001823	969.88	1000.17	902.81	738.87	688.4	683.41	GO:0070062//extracellular exosome;GO:0030425//dendrite;GO:0005634//nucleus;GO:0005829//cytosol;GO:0043209//myelin sheath;GO:0005739//mitochondrion;GO:0043025//neuronal cell body	GO:0005524//ATP binding;GO:0016301//kinase activity;GO:0031625//ubiquitin protein ligase binding;GO:0004111//creatine kinase activity	GO:0021549//cerebellum development;GO:0021762//substantia nigra development;GO:0030644//cellular chloride ion homeostasis;GO:0007420//brain development	K00933//creatine kinase [EC:2.7.3.2]	XP_020013264.1//creatine kinase B-type [Castor canadensis]	4		100130890	TSTD3
6224	RPS20	NM_001023,NM_001146227	968.23	957.13	804.17	811.85	1168.23	1142.19	GO:0016020//membrane;GO:0031012//extracellular matrix;GO:0070062//extracellular exosome;GO:0005654//nucleoplasm;GO:0005829//cytosol;GO:0022627//cytosolic small ribosomal subunit	GO:0003723//RNA binding;GO:0003735//structural constituent of ribosome	GO:0006413//translational initiation;GO:0006614//SRP-dependent cotranslational protein targeting to membrane;GO:0019083//viral transcription;GO:0006412//translation;GO:0000184//nuclear-transcribed mRNA catabolic process, nonsense-mediated decay;GO:0002181//cytoplasmic translation;GO:0006364//rRNA processing	K02969//small subunit ribosomal protein S20e	NP_001139699.1//40S ribosomal protein S20 isoform 1 [Homo sapiens];XP_009007421.1//PREDICTED: 40S ribosomal protein S20, partial [Callithrix jacchus]	1//3;3		100130933	SMIM6
6133	RPL9	NM_000661,NM_001024921	966.97	815.86	1078.51	883.95	1071.63	891.12	NA	NA	NA	K02940//large subunit ribosomal protein L9e	XP_008015806.1//PREDICTED: 60S ribosomal protein L9 [Chlorocebus sabaeus]	4;3		100130958	SYCE1L
5763	PTMS	NM_001330333,NM_002824	966.42	1044.35	1058.17	798.75	1091	1191.02	NA	NA	NA	K19607//X-linked retinitis pigmentosa GTPase regulator;K13172//serine/arginine repetitive matrix protein 2;K09319//homeobox protein engrailed	XP_019277898.1//PREDICTED: LOW QUALITY PROTEIN: trinucleotide repeat-containing gene 18 protein [Panthera pardus];KFH09895.1//hypothetical protein TGVAND_436000 [Toxoplasma gondii VAND]	1//3;5		100130967	C6orf99
6206	RPS12	NM_001016	959	905.35	894.36	906.37	807.55	887.38	GO:0005840//ribosome;GO:0016020//membrane;GO:0005654//nucleoplasm;GO:0005829//cytosol;GO:0022627//cytosolic small ribosomal subunit	GO:0003723//RNA binding;GO:0003735//structural constituent of ribosome	GO:0006413//translational initiation;GO:0006614//SRP-dependent cotranslational protein targeting to membrane;GO:0019083//viral transcription;GO:0000184//nuclear-transcribed mRNA catabolic process, nonsense-mediated decay;GO:0006412//translation;GO:0006364//rRNA processing	K02951//small subunit ribosomal protein S12e	NP_001007.2//40S ribosomal protein S12 [Homo sapiens]	3		100130988	#N/A
5478	PPIA	NM_001300981,NM_021130	954.25	913.15	1071.45	1129.08	867.61	928.5	GO:0005634//nucleus;GO:0005829//cytosol;GO:0005576//extracellular region	GO:0003755//peptidyl-prolyl cis-trans isomerase activity	GO:0006457//protein folding;GO:0045069//regulation of viral genome replication;GO:0000413//protein peptidyl-prolyl isomerization	K03767//peptidyl-prolyl cis-trans isomerase A (cyclophilin A) [EC:5.2.1.8];K16663//CMRF35-like molecule 9	XP_017915698.1//PREDICTED: peptidyl-prolyl cis-trans isomerase A [Capra hircus];EAW61081.1//peptidylprolyl isomerase A-like, isoform CRA_c [Homo sapiens]	4;1//3		100131017	ZNF316
10410	IFITM3	NM_021034	940.43	973.75	1153.02	997.59	565.28	543.1	GO:0005765//lysosomal membrane;GO:0070062//extracellular exosome;GO:0031902//late endosome membrane;GO:0016021//integral component of membrane;GO:0005886//plasma membrane	NA	GO:0035456//response to interferon-beta;GO:0060337//type I interferon signaling pathway;GO:0051607//defense response to virus;GO:0046597//negative regulation of viral entry into host cell;GO:0035455//response to interferon-alpha;GO:0045071//negative regulation of viral genome replication;GO:0034341//response to interferon-gamma;GO:0006955//immune response;GO:0032897//negative regulation of viral …	K06566//interferon induced transmembrane protein	XP_007984939.1//PREDICTED: interferon-induced transmembrane protein 3 [Chlorocebus sabaeus]	2//1		100131094	DPP9-AS1
811	CALR	NM_004343	934.45	976.77	790.11	775.53	696.12	741.59	GO:0070062//extracellular exosome;GO:0005788//endoplasmic reticulum lumen;GO:0005783//endoplasmic reticulum;GO:0005634//nucleus;GO:0005925//focal adhesion;GO:0009897//external side of plasma membrane;GO:0048471//perinuclear region of cytoplasm;GO:0005829//cytosol;GO:0042824//MHC class I peptide loading complex;GO:0005844//polysome	GO:0003729//mRNA binding;GO:0030246//carbohydrate binding;GO:0005178//integrin binding;GO:0050681//androgen receptor binding;GO:0051082//unfolded protein binding;GO:0005509//calcium ion binding;GO:0031625//ubiquitin protein ligase binding	GO:0030866//cortical actin cytoskeleton organization;GO:0010595//positive regulation of endothelial cell migration;GO:1900026//positive regulation of substrate adhesion-dependent cell spreading;GO:0050766//positive regulation of phagocytosis;GO:0000122//negative regulation of transcription from RNA polymerase II promoter;GO:1901164//negative regulation of trophoblast cell migration;GO:0090398//ce…	K08057//calreticulin	XP_004872463.1//calreticulin [Heterocephalus glaber]	3		100131107	LOC100131107
6154	RPL26	NM_000987,NM_001315530,NM_001315531	916.37	793.57	907.7	1353.49	1076.72	1324.66	NA	NA	NA	K02898//large subunit ribosomal protein L26e	XP_012312993.1//60S ribosomal protein L26 isoform X1 [Aotus nancymaae];OXB58018.1//hypothetical protein ASZ78_013291 [Callipepla squamata];XP_014333435.1//PREDICTED: 60S ribosomal protein L26 isoform X2 [Bos mutus]	4;1//3		100131137	#N/A
2879	GPX4	NM_001039847,NM_001039848,NM_002085	912.67	882.75	624	492.33	720.13	686.54	GO:0070062//extracellular exosome;GO:0005634//nucleus;GO:0005654//nucleoplasm;GO:0043234//protein complex;GO:0005829//cytosol;GO:0005739//mitochondrion	GO:0047066//phospholipid-hydroperoxide glutathione peroxidase activity;GO:0042802//identical protein binding;GO:0004602//glutathione peroxidase activity	GO:0051258//protein polymerization;GO:0006979//response to oxidative stress;GO:0019372//lipoxygenase pathway;GO:0006644//phospholipid metabolic process;GO:0007275//multicellular organism development;GO:0055114//oxidation-reduction process	K05361//phospholipid-hydroperoxide glutathione peroxidase [EC:1.11.1.12]	XP_007992765.1//PREDICTED: LOW QUALITY PROTEIN: phospholipid hydroperoxide glutathione peroxidase, mitochondrial [Chlorocebus sabaeus];CAA50793.1//phospholipid hydroperoxide glutathione peroxidase [Homo sapiens];NP_001034936.1//phospholipid hydroperoxide glutathione peroxidase, mitochondrial isoform B precursor [Homo sapiens]	4;3;2//1		100131187	TSTD1
1978	EIF4EBP1	NM_004095	888.03	883.27	297.02	245.72	498.8	522.21	GO:0005634//nucleus;GO:0043234//protein complex;GO:0005829//cytosol;GO:0005737//cytoplasm	GO:0008190//eukaryotic initiation factor 4E binding;GO:0003743//translation initiation factor activity;GO:0030371//translation repressor activity;GO:0051721//protein phosphatase 2A binding	GO:0002931//response to ischemia;GO:0030324//lung development;GO:0071456//cellular response to hypoxia;GO:0031929//TOR signaling;GO:1990928//response to amino acid starvation;GO:0008286//insulin receptor signaling pathway;GO:0045931//positive regulation of mitotic cell cycle;GO:0002192//IRES-dependent translational initiation of linear mRNA;GO:0045471//response to ethanol;GO:0071549//cellular res…	K07205//eukaryotic translation initiation factor 4E binding protein 1	NP_004086.1//eukaryotic translation initiation factor 4E-binding protein 1 [Homo sapiens]	3		100131211	NEMP2
3956	LGALS1	NM_002305	858.49	820.71	1126.75	857.15	1178.78	1017.76	GO:0031012//extracellular matrix;GO:0070062//extracellular exosome;GO:0005788//endoplasmic reticulum lumen;GO:0005634//nucleus;GO:0005615//extracellular space;GO:0005622//intracellular;GO:0005737//cytoplasm;GO:0005578//proteinaceous extracellular matrix;GO:0009986//cell surface;GO:0005829//cytosol;GO:0005576//extracellular region	GO:0030246//carbohydrate binding;GO:0003723//RNA binding;GO:0030395//lactose binding;GO:0004871//signal transducer activity;GO:0043236//laminin binding;GO:0042803//protein homodimerization activity	GO:0043687//post-translational protein modification;GO:0002317//plasma cell differentiation;GO:0031295//T cell costimulation;GO:0044267//cellular protein metabolic process;GO:0045445//myoblast differentiation;GO:0071407//cellular response to organic cyclic compound;GO:0010977//negative regulation of neuron projection development;GO:0034120//positive regulation of erythrocyte aggregation;GO:004249…	K06830//galectin-1	NP_002296.1//galectin-1 [Homo sapiens]	3		100131244	ANKRD63
1396	CRIP1	NM_001311	816.88	796.88	1299.45	1050.56	427.28	402.49	GO:0005737//cytoplasm	GO:0046872//metal ion binding;GO:0008270//zinc ion binding;GO:0042277//peptide binding;GO:0003680//AT DNA binding;GO:0008301//DNA binding, bending	GO:0008630//intrinsic apoptotic signaling pathway in response to DNA damage;GO:0010468//regulation of gene expression;GO:0007507//heart development;GO:0071236//cellular response to antibiotic;GO:0010043//response to zinc ion;GO:0060741//prostate gland stromal morphogenesis;GO:0008283//cell proliferation;GO:0010033//response to organic substance;GO:0006955//immune response;GO:0071493//cellular res…	K09851//Ras association domain-containing protein 2/4	EDL97391.1//rCG27793, isoform CRA_c [Rattus norvegicus];XP_015105518.1//PREDICTED: cysteine-rich protein 2, partial [Vicugna pacos]	4		100131303	DPEP2NB
517	ATP5MC2	NM_001002031,NM_001330269,NM_005176	812.63	779.56	830.22	656.76	804.93	815.71	GO:0000276//mitochondrial proton-transporting ATP synthase complex, coupling factor F(o);GO:0005753//mitochondrial proton-transporting ATP synthase complex;GO:0045263//proton-transporting ATP synthase complex, coupling factor F(o);GO:0016021//integral component of membrane;GO:0005741//mitochondrial outer membrane	GO:0008289//lipid binding;GO:0015078//hydrogen ion transmembrane transporter activity;GO:0005215//transporter activity;GO:0046933//proton-transporting ATP synthase activity, rotational mechanism	GO:0015986//ATP synthesis coupled proton transport;GO:0006754//ATP biosynthetic process;GO:0042407//cristae formation;GO:0015991//ATP hydrolysis coupled proton transport;GO:0042776//mitochondrial ATP synthesis coupled proton transport	K02128//F-type H+-transporting ATPase subunit c	NP_001002031.1//ATP synthase F(0) complex subunit C2, mitochondrial isoform a precursor [Homo sapiens];NP_005167.2//ATP synthase F(0) complex subunit C2, mitochondrial isoform b precursor [Homo sapiens];XP_012305765.1//ATP synthase F(0) complex subunit C2, mitochondrial isoform X1 [Aotus nancymaae]	6;1//3;2//1		100131378	C11orf91
6152	RPL24	NM_000986	809.77	700.82	1273.51	1237.07	1159.57	1295.85	GO:0005840//ribosome;GO:0016020//membrane;GO:0070062//extracellular exosome;GO:0005829//cytosol;GO:0022625//cytosolic large ribosomal subunit;GO:0005737//cytoplasm;GO:0022626//cytosolic ribosome	GO:0003723//RNA binding;GO:0003735//structural constituent of ribosome;GO:0045296//cadherin binding	GO:0031290//retinal ganglion cell axon guidance;GO:0060041//retina development in camera-type eye;GO:0000184//nuclear-transcribed mRNA catabolic process, nonsense-mediated decay;GO:0000027//ribosomal large subunit assembly;GO:0006364//rRNA processing;GO:0006413//translational initiation;GO:0006614//SRP-dependent cotranslational protein targeting to membrane;GO:0007093//mitotic cell cycle checkpoi…	K02896//large subunit ribosomal protein L24e	AAH02110.2//Rpl24 protein, partial [Mus musculus]	3		100131390	SP9
6520	SLC3A2	NM_001012662,NM_001012664,NM_001013251,NM_002394	787.14	841.84	418.04	356.11	697.75	716.45	GO:0016020//membrane;GO:0070062//extracellular exosome;GO:0005634//nucleus;GO:0016324//apical plasma membrane;GO:0042470//melanosome;GO:0009986//cell surface;GO:0005829//cytosol;GO:0016021//integral component of membrane;GO:0005886//plasma membrane	GO:0003723//RNA binding;GO:0015175//neutral amino acid transmembrane transporter activity;GO:0005432//calcium:sodium antiporter activity;GO:0003824//catalytic activity;GO:0003725//double-stranded RNA binding;GO:0045296//cadherin binding	GO:1902475//L-alpha-amino acid transmembrane transport;GO:0050900//leukocyte migration;GO:0015827//tryptophan transport;GO:0043330//response to exogenous dsRNA;GO:0006816//calcium ion transport;GO:0016049//cell growth;GO:0006865//amino acid transport;GO:0005975//carbohydrate metabolic process;GO:0060356//leucine import	K06519//solute carrier family 3, member 2	NP_001012680.1//4F2 cell-surface antigen heavy chain isoform b [Homo sapiens];NP_002385.3//4F2 cell-surface antigen heavy chain isoform c [Homo sapiens];NP_001012682.1//4F2 cell-surface antigen heavy chain isoform e [Homo sapiens]	2//1;5		100131439	CD300LD
4830	NME1	NM_000269,NM_198175	775.23	699.9	752.23	587.37	851.61	748.81	GO:0016020//membrane;GO:0070062//extracellular exosome;GO:0005634//nucleus;GO:0043209//myelin sheath;GO:0005813//centrosome;GO:0032587//ruffle membrane;GO:0005741//mitochondrial outer membrane;GO:0005882//intermediate filament;GO:0005737//cytoplasm;GO:0048471//perinuclear region of cytoplasm;GO:0005829//cytosol	GO:0000287//magnesium ion binding;GO:0003723//RNA binding;GO:0005524//ATP binding;GO:0042802//identical protein binding;GO:0004536//deoxyribonuclease activity;GO:0043024//ribosomal small subunit binding;GO:0019215//intermediate filament binding;GO:0004550//nucleoside diphosphate kinase activity;GO:0019901//protein kinase binding;GO:0003697//single-stranded DNA binding;GO:0043015//gamma-tubulin bi…	GO:0007595//lactation;GO:0035690//cellular response to drug;GO:0021766//hippocampus development;GO:0002762//negative regulation of myeloid leukocyte differentiation;GO:0010629//negative regulation of gene expression;GO:0015949//nucleobase-containing small molecule interconversion;GO:0071398//cellular response to fatty acid;GO:0033574//response to testosterone;GO:0006897//endocytosis;GO:0043388//p…	K00940//nucleoside-diphosphate kinase [EC:2.7.4.6]	NP_937818.1//nucleoside diphosphate kinase A isoform a [Homo sapiens];CAA35621.1//Nm23 protein, partial [Homo sapiens]	1//3;2//1		100131539	ZNF705E
51142	CHCHD2	NM_001320327,NM_016139	768.82	721.37	684.56	574.51	665.28	644.21	GO:0005634//nucleus;GO:0005758//mitochondrial intermembrane space;GO:0005739//mitochondrion	GO:0043565//sequence-specific DNA binding;GO:0008134//transcription factor binding	GO:1900037//regulation of cellular response to hypoxia;GO:0045944//positive regulation of transcription from RNA polymerase II promoter;GO:0006351//transcription, DNA-templated;GO:0007005//mitochondrion organization	K00901//diacylglycerol kinase (ATP) [EC:2.7.1.107];K11837//ubiquitin carboxyl-terminal hydrolase 6/32 [EC:3.4.19.12];K00871//phosphorylase kinase gamma subunit [EC:2.7.11.19]	NP_001307256.1//coiled-coil-helix-coiled-coil-helix domain-containing protein 2 precursor isoform 1 [Homo sapiens];NP_057223.1//coiled-coil-helix-coiled-coil-helix domain-containing protein 2 precursor isoform 2 [Homo sapiens]	1//3;3		100131608	#N/A
203068	TUBB	NM_001293212,NM_001293213,NM_001293214,NM_001293215,NM_001293216,NM_178014	761	756.24	1247.57	1142.54	1638.71	1685.55	GO:0031012//extracellular matrix;GO:0070062//extracellular exosome;GO:0005856//cytoskeleton;GO:0005634//nucleus;GO:0005874//microtubule;GO:0015630//microtubule cytoskeleton;GO:0005737//cytoplasm;GO:0044297//cell body;GO:0035578//azurophil granule lumen;GO:0045121//membrane raft;GO:0043234//protein complex;GO:0005576//extracellular region;GO:0036464//cytoplasmic ribonucleoprotein granule;GO:000564…	GO:0031625//ubiquitin protein ligase binding;GO:0005200//structural constituent of cytoskeleton;GO:0003924//GTPase activity;GO:0019904//protein domain specific binding;GO:0005525//GTP binding;GO:0042288//MHC class I protein binding;GO:0005198//structural molecule activity;GO:0032794//GTPase activating protein binding;GO:0032403//protein complex binding	GO:0042267//natural killer cell mediated cytotoxicity;GO:0051225//spindle assembly;GO:0006928//movement of cell or subcellular component;GO:0010389//regulation of G2/M transition of mitotic cell cycle;GO:0097711//ciliary basal body-plasma membrane docking;GO:0051301//cell division;GO:0043312//neutrophil degranulation;GO:0009987//cellular process;GO:0000086//G2/M transition of mitotic cell cycle;G…	K07375//tubulin beta	NP_001280142.1//tubulin beta chain isoform c [Homo sapiens];EDL23236.1//tubulin, beta 5, partial [Mus musculus];BAG63652.1//unnamed protein product [Homo sapiens];XP_018414864.1//PREDICTED: tubulin beta chain isoform X5 [Nanorana parkeri]	1//3;3		100131755	ARMCX4
6169	RPL38	NM_000999,NM_001035258	737.75	625.81	897.99	837.87	934.44	901.37	NA	NA	NA	K02923//large subunit ribosomal protein L38e	XP_008010096.1//PREDICTED: 60S ribosomal protein L38 isoform X3 [Chlorocebus sabaeus]	1//3;3		100131801	PET100
6161	RPL32	NM_000994,NM_001007073,NM_001007074	732.48	639.56	708.14	661	827.59	793.85	NA	NA	NA	K02912//large subunit ribosomal protein L32e	XP_005955798.1//PREDICTED: 60S ribosomal protein L32 isoform X1 [Pantholops hodgsonii];XP_017356912.1//PREDICTED: 60S ribosomal protein L32 isoform X1 [Cebus capucinus imitator]	1//3;3		100131827	ZNF717
6139	RPL17	NM_000985,NM_001035006,NM_001199340,NM_001199341,NM_001199342,NM_001199343,NM_001199344,NM_001199345	727.85	613.7	1024.4	1145.5	929.66	1066.44	GO:0015934//large ribosomal subunit	GO:0003735//structural constituent of ribosome	GO:0006412//translation	K02880//large subunit ribosomal protein L17e	XP_005983921.1//PREDICTED: 60S ribosomal protein L17-like [Pantholops hodgsonii];NP_001186284.1//RPL17-C18orf32 protein isoform 1 [Homo sapiens];XP_017173407.1//PREDICTED: 60S ribosomal protein L17 isoform X1 [Mus musculus];XP_011929989.1//PREDICTED: 60S ribosomal protein L17 isoform X1 [Cercocebus atys]	4;1//3;2//1		100131897	FAM196B
4728	NDUFS8	NM_002496	723.8	730.22	682.42	518.19	686.9	638.76	GO:0016020//membrane;GO:0005759//mitochondrial matrix;GO:0005747//mitochondrial respiratory chain complex I;GO:0005739//mitochondrion	GO:0016651//oxidoreductase activity, acting on NAD(P)H;GO:0046872//metal ion binding;GO:0051539//4 iron, 4 sulfur cluster binding;GO:0008137//NADH dehydrogenase (ubiquinone) activity	GO:0006979//response to oxidative stress;GO:0032981//mitochondrial respiratory chain complex I assembly;GO:0006120//mitochondrial electron transport, NADH to ubiquinone	K03941//NADH dehydrogenase (ubiquinone) Fe-S protein 8 [EC:1.6.5.3 1.6.99.3]	NP_002487.1//NADH dehydrogenase [ubiquinone] iron-sulfur protein 8, mitochondrial precursor [Homo sapiens]	3		100131902	#N/A
6125	RPL5	NM_000969	717.95	604.54	817.74	986.22	581.99	642.63	GO:0005840//ribosome;GO:0016020//membrane;GO:0070062//extracellular exosome;GO:0005634//nucleus;GO:0005654//nucleoplasm;GO:0005925//focal adhesion;GO:0022625//cytosolic large ribosomal subunit;GO:0005737//cytoplasm;GO:0005730//nucleolus;GO:0043234//protein complex;GO:0005829//cytosol;GO:0030529//intracellular ribonucleoprotein complex	GO:0003723//RNA binding;GO:0048027//mRNA 5'-UTR binding;GO:0031625//ubiquitin protein ligase binding;GO:0003735//structural constituent of ribosome;GO:0008097//5S rRNA binding;GO:0003730//mRNA 3'-UTR binding;GO:1990948//ubiquitin ligase inhibitor activity	GO:1904667//negative regulation of ubiquitin protein ligase activity;GO:0000027//ribosomal large subunit assembly;GO:0000184//nuclear-transcribed mRNA catabolic process, nonsense-mediated decay;GO:0045727//positive regulation of translation;GO:2000435//negative regulation of protein neddylation;GO:0006364//rRNA processing;GO:0010628//positive regulation of gene expression;GO:0006413//translationa…	K02932//large subunit ribosomal protein L5e	XP_014442064.1//PREDICTED: 60S ribosomal protein L5, partial [Tupaia chinensis]	4		100131980	#N/A
6207	RPS13	NM_001017	717.73	650.96	790.45	787.88	836.5	787.28	GO:0005840//ribosome;GO:0016020//membrane;GO:0031012//extracellular matrix;GO:0070062//extracellular exosome;GO:0005634//nucleus;GO:0005654//nucleoplasm;GO:0005925//focal adhesion;GO:0005730//nucleolus;GO:0005829//cytosol;GO:0022627//cytosolic small ribosomal subunit	GO:0003723//RNA binding;GO:0003729//mRNA binding;GO:1990932//5.8S rRNA binding;GO:0048027//mRNA 5'-UTR binding;GO:0070181//small ribosomal subunit rRNA binding;GO:0003735//structural constituent of ribosome	GO:0006413//translational initiation;GO:0006614//SRP-dependent cotranslational protein targeting to membrane;GO:0033119//negative regulation of RNA splicing;GO:0019083//viral transcription;GO:0000184//nuclear-transcribed mRNA catabolic process, nonsense-mediated decay;GO:0006412//translation;GO:0006364//rRNA processing	K02953//small subunit ribosomal protein S13e	XP_014703348.1//PREDICTED: 40S ribosomal protein S13 [Equus asinus]	2//1		100132015	#N/A
4946	OAZ1	NM_001301020,NM_004152	704.42	664.14	657.12	548.27	826.17	848.22	NA	NA	NA	K16548//ornithine decarboxylase antizyme 1	AAA82155.1//ornithine decarboxylase antizyme, partial [Homo sapiens]	1//3;3		100132074	FOXO6
1917	EEF1A2	NM_001958	698.7	727.2	775.19	587.78	1110.69	1059.85	NA	NA	NA	K03231//elongation factor 1-alpha	XP_017736722.1//PREDICTED: elongation factor 1-alpha 2 [Rhinopithecus bieti]	3		100132146	#N/A
6167	RPL37	NM_000997	684.34	621.82	604.23	637.87	892.92	916.21	GO:0005840//ribosome;GO:0005829//cytosol;GO:0022625//cytosolic large ribosomal subunit	GO:0003723//RNA binding;GO:0046872//metal ion binding;GO:0019838//growth factor binding;GO:0003735//structural constituent of ribosome;GO:0019843//rRNA binding	GO:0006413//translational initiation;GO:0006614//SRP-dependent cotranslational protein targeting to membrane;GO:0019083//viral transcription;GO:0000184//nuclear-transcribed mRNA catabolic process, nonsense-mediated decay;GO:0006412//translation;GO:0006364//rRNA processing	K02922//large subunit ribosomal protein L37e	AFA34383.1//ribosomal protein L37 [Ostrea edulis]	4		100132247	NPIPB5
9045	RPL14	NM_001034996,NM_003973	677.64	584.19	732.93	750.72	660.67	719.72	GO:0016020//membrane;GO:0070062//extracellular exosome;GO:0005829//cytosol;GO:0022625//cytosolic large ribosomal subunit	GO:0003723//RNA binding;GO:0003735//structural constituent of ribosome;GO:0045296//cadherin binding	GO:0006413//translational initiation;GO:0006614//SRP-dependent cotranslational protein targeting to membrane;GO:0019083//viral transcription;GO:0006412//translation;GO:0000184//nuclear-transcribed mRNA catabolic process, nonsense-mediated decay;GO:0006364//rRNA processing;GO:0042273//ribosomal large subunit biogenesis	K02875//large subunit ribosomal protein L14e	NP_003964.3//60S ribosomal protein L14 [Homo sapiens]	4;2//1		100132285	#N/A
506	ATP5F1B	NM_001686	668.53	645.39	821.36	711.97	677.81	570.94	GO:0005759//mitochondrial matrix;GO:0016020//membrane;GO:0042645//mitochondrial nucleoid;GO:0005754//mitochondrial proton-transporting ATP synthase, catalytic core;GO:0045259//proton-transporting ATP synthase complex;GO:0005739//mitochondrion;GO:0005886//plasma membrane;GO:0070062//extracellular exosome;GO:0031012//extracellular matrix;GO:0045261//proton-transporting ATP synthase complex, catalyt…	GO:0005524//ATP binding;GO:0043532//angiostatin binding;GO:0042288//MHC class I protein binding;GO:0005215//transporter activity;GO:0022857//transmembrane transporter activity;GO:0046961//proton-transporting ATPase activity, rotational mechanism;GO:0046933//proton-transporting ATP synthase activity, rotational mechanism	GO:0001649//osteoblast differentiation;GO:0042407//cristae formation;GO:0001525//angiogenesis;GO:0042776//mitochondrial ATP synthesis coupled proton transport;GO:0006091//generation of precursor metabolites and energy;GO:0051453//regulation of intracellular pH;GO:0006933//negative regulation of cell adhesion involved in substrate-bound cell migration;GO:0007005//mitochondrion organization;GO:0015…	K02133//F-type H+-transporting ATPase subunit beta [EC:3.6.3.14]	NP_001677.2//ATP synthase subunit beta, mitochondrial precursor [Homo sapiens]	3		100132304	#N/A
1936	EEF1D	NM_001130053,NM_001130055,NM_001130056,NM_001130057,NM_001195203,NM_001289950,NM_001317743,NM_001330646,NM_001960,NM_032378	666.14	672	606.09	508.59	779.28	718.57	GO:0005634//nucleus;GO:0005829//cytosol;GO:0001650//fibrillar center;GO:0005853//eukaryotic translation elongation factor 1 complex;GO:0005737//cytoplasm	GO:0008135//translation factor activity, RNA binding;GO:0003677//DNA binding;GO:0031072//heat shock protein binding;GO:0003746//translation elongation factor activity;GO:0004871//signal transducer activity;GO:0033613//activating transcription factor binding;GO:0045296//cadherin binding	GO:0043123//positive regulation of I-kappaB kinase/NF-kappaB signaling;GO:0010941//regulation of cell death;GO:0006355//regulation of transcription, DNA-templated;GO:0071479//cellular response to ionizing radiation;GO:0009299//mRNA transcription;GO:0006414//translational elongation;GO:0006351//transcription, DNA-templated	K15410//elongation factor 1-delta	BAG36963.1//unnamed protein product [Homo sapiens];XP_006716583.1//PREDICTED: elongation factor 1-delta isoform X3 [Homo sapiens];XP_011732883.1//PREDICTED: LOW QUALITY PROTEIN: elongation factor 1-delta-like [Macaca nemestrina];XP_016868661.1//PREDICTED: elongation factor 1-delta isoform X6 [Homo sapiens];NP_001182132.1//elongation factor 1-delta isoform 5 [Homo sapiens];NP_115754.3//elongation …	1//3;3;2//1;5		100132386	#N/A
3487	IGFBP4	NM_001552	664.86	710.17	395.72	373.97	410.77	441.25	GO:0005788//endoplasmic reticulum lumen;GO:0005615//extracellular space;GO:0005576//extracellular region	GO:0005520//insulin-like growth factor binding;GO:0031994//insulin-like growth factor I binding;GO:0005102//receptor binding;GO:0031995//insulin-like growth factor II binding	GO:0001558//regulation of cell growth;GO:0043687//post-translational protein modification;GO:0007165//signal transduction;GO:0043567//regulation of insulin-like growth factor receptor signaling pathway;GO:0006259//DNA metabolic process;GO:0043568//positive regulation of insulin-like growth factor receptor signaling pathway;GO:0006954//inflammatory response;GO:0044267//cellular protein metabolic p…	K10138//insulin-like growth factor-binding protein 3	NP_001543.2//insulin-like growth factor-binding protein 4 precursor [Homo sapiens]	2//1		100132396	#N/A
1537	CYC1	NM_001916	664.2	666.64	531.32	407.83	682.01	588.42	GO:0016020//membrane;GO:0005634//nucleus;GO:0005750//mitochondrial respiratory chain complex III;GO:0005743//mitochondrial inner membrane;GO:0005739//mitochondrion	GO:0009055//electron transfer activity;GO:0046872//metal ion binding;GO:0020037//heme binding;GO:0045155//electron transporter, transferring electrons from CoQH2-cytochrome c reductase complex and cytochrome c oxidase complex activity;GO:0045153//electron transporter, transferring electrons within CoQH2-cytochrome c reductase complex activity	GO:0033762//response to glucagon;GO:0042776//mitochondrial ATP synthesis coupled proton transport;GO:0006122//mitochondrial electron transport, ubiquinol to cytochrome c	K00413//ubiquinol-cytochrome c reductase cytochrome c1 subunit	NP_001907.2//cytochrome c1, heme protein, mitochondrial precursor [Homo sapiens]	4		100132399	#N/A
8721	EDF1	NM_001281297,NM_001281298,NM_001281299,NM_003792,NM_153200	663.22	625.75	528.78	460.74	711.44	701.38	GO:0070062//extracellular exosome;GO:0005634//nucleus;GO:0005730//nucleolus;GO:0005829//cytosol;GO:0005622//intracellular;GO:0005737//cytoplasm;GO:0005669//transcription factor TFIID complex	GO:0003723//RNA binding;GO:0003713//transcription coactivator activity;GO:0043565//sequence-specific DNA binding;GO:0005516//calmodulin binding	GO:0030154//cell differentiation;GO:0006355//regulation of transcription, DNA-templated;GO:0006351//transcription, DNA-templated;GO:0045893//positive regulation of transcription, DNA-templated;GO:0007275//multicellular organism development;GO:0045446//endothelial cell differentiation;GO:0019216//regulation of lipid metabolic process;GO:0043388//positive regulation of DNA binding	K03627//putative transcription factor	XP_003480683.2//endothelial differentiation-related factor 1 [Sus scrofa];NP_001268226.1//endothelial differentiation-related factor 1 isoform 3 [Homo sapiens];XP_012364470.1//PREDICTED: endothelial differentiation-related factor 1 isoform X1 [Nomascus leucogenys]	1//3;3;2//1		100132406	NBPF10
4637	MYL6	NM_021019,NM_079423	643.92	580.05	1671.01	1341.52	1911.52	1722.81	GO:0016020//membrane;GO:0031012//extracellular matrix;GO:0070062//extracellular exosome;GO:0005903//brush border;GO:0031982//vesicle;GO:0005829//cytosol;GO:0016459//myosin complex;GO:0016461//unconventional myosin complex	GO:0003774//motor activity;GO:0005509//calcium ion binding;GO:0000146//microfilament motor activity;GO:0008307//structural constituent of muscle;GO:0030898//actin-dependent ATPase activity	GO:0030049//muscle filament sliding;GO:0006936//muscle contraction;GO:0007519//skeletal muscle tissue development	K12751//myosin light chain 6	ELK15273.1//Myosin light polypeptide 6 [Pteropus alecto];EDL24574.1//mCG140959, isoform CRA_d, partial [Mus musculus]	4;3		100132463	#N/A
6128	RPL6	NM_000970,NM_001024662,NM_001320137,NM_001320138,NM_001320139,NM_001320140,NM_001320141,NM_001320142	643.71	577.87	867.86	1047.07	728.6	861.08	GO:0005840//ribosome;GO:0016020//membrane;GO:0005634//nucleus;GO:0005925//focal adhesion;GO:0005829//cytosol;GO:0022625//cytosolic large ribosomal subunit;GO:0036464//cytoplasmic ribonucleoprotein granule	GO:0003723//RNA binding;GO:0003677//DNA binding;GO:0003735//structural constituent of ribosome;GO:0045296//cadherin binding	GO:0006355//regulation of transcription, DNA-templated;GO:0000027//ribosomal large subunit assembly;GO:0000184//nuclear-transcribed mRNA catabolic process, nonsense-mediated decay;GO:0002181//cytoplasmic translation;GO:0006364//rRNA processing;GO:0006614//SRP-dependent cotranslational protein targeting to membrane;GO:0006413//translational initiation;GO:0019083//viral transcription;GO:0006412//tr…	K02934//large subunit ribosomal protein L6e	NP_000961.2//60S ribosomal protein L6 isoform 1 [Homo sapiens];XP_008574446.1//PREDICTED: 60S ribosomal protein L6 isoform X1 [Galeopterus variegatus];XP_003922731.1//PREDICTED: 60S ribosomal protein L6 [Saimiri boliviensis boliviensis];XP_009246541.1//PREDICTED: 60S ribosomal protein L6 [Pongo abelii];XP_015008323.1//PREDICTED: 60S ribosomal protein L6 isoform X1 [Macaca mulatta]	4;1//3;2//1		100132476	KRTAP4-7
26227	PHGDH	NM_006623	641.83	638.46	228.95	191.95	505.15	473.34	GO:0043209//myelin sheath	GO:0051287//NAD binding;GO:0004617//phosphoglycerate dehydrogenase activity	GO:0019530//taurine metabolic process;GO:0010468//regulation of gene expression;GO:0021510//spinal cord development;GO:0009448//gamma-aminobutyric acid metabolic process;GO:0006566//threonine metabolic process;GO:0070314//G1 to G0 transition;GO:0021782//glial cell development;GO:0006541//glutamine metabolic process;GO:0006544//glycine metabolic process;GO:0021915//neural tube development;GO:00311…	K00058//D-3-phosphoglycerate dehydrogenase / 2-oxoglutarate reductase [EC:1.1.1.95 1.1.1.399]	XP_003806351.1//PREDICTED: D-3-phosphoglycerate dehydrogenase [Pan paniscus]	3		100132565	GOLGA8F
8665	EIF3F	NM_003754	634.9	611.01	546.81	458.12	645.62	596.5	GO:0016282//eukaryotic 43S preinitiation complex;GO:0016020//membrane;GO:0071541//eukaryotic translation initiation factor 3 complex, eIF3m;GO:0005829//cytosol;GO:0033290//eukaryotic 48S preinitiation complex;GO:0005852//eukaryotic translation initiation factor 3 complex	GO:0003743//translation initiation factor activity;GO:0004843//thiol-dependent ubiquitin-specific protease activity;GO:0036459//thiol-dependent ubiquitinyl hydrolase activity;GO:0031369//translation initiation factor binding	GO:0006413//translational initiation;GO:0006446//regulation of translational initiation;GO:0075522//IRES-dependent viral translational initiation;GO:0016579//protein deubiquitination;GO:0001731//formation of translation preinitiation complex	K03249//translation initiation factor 3 subunit F	EAW68637.1//hCG1784554, isoform CRA_a [Homo sapiens];NP_003745.1//eukaryotic translation initiation factor 3 subunit F [Homo sapiens]	2//1		100132813	LOC100132813
6170	RPL39	NM_001000	623.99	633.58	791.5	786.78	805.9	868.97	NA	NA	NA	K02924//large subunit ribosomal protein L39e	XP_017826808.1//PREDICTED: 60S ribosomal protein L39-like [Callithrix jacchus]	3		100132911	DPH3P1
3159	HMGA1	NM_001319077,NM_001319078,NM_001319079,NM_001319080,NM_001319081,NM_001319082,NM_002131,NM_145899,NM_145901,NM_145902,NM_145903,NM_145905	608.68	598.61	406.22	362.01	662.85	689.19	NA	NA	NA	K09282//high mobility group AT-hook protein 1	EAX03762.1//high mobility group AT-hook 1, isoform CRA_a, partial [Homo sapiens]	1//3;3;2//1		100132916	#N/A
3399	ID3	NM_002167	606.53	634.46	393.76	326.42	687.32	711.21	GO:0005634//nucleus;GO:0005737//cytoplasm	GO:0046983//protein dimerization activity	GO:0045892//negative regulation of transcription, DNA-templated	K17694//DNA-binding protein inhibitor ID3	CAA47360.1//helix-loop-helix protein [Homo sapiens]	4		100132963	#N/A
826	CAPNS1	NM_001003962,NM_001302632,NM_001302633,NM_001749	602.45	607.37	785.93	640.63	722.8	712.81	GO:0016020//membrane;GO:0070062//extracellular exosome;GO:0005829//cytosol;GO:0005886//plasma membrane	GO:0004175//endopeptidase activity;GO:0004198//calcium-dependent cysteine-type endopeptidase activity;GO:0005509//calcium ion binding	GO:0016241//regulation of macroautophagy;GO:0022617//extracellular matrix disassembly;GO:0008284//positive regulation of cell proliferation;GO:0070268//cornification	K08583//calpain, small subunit 1	AAH64998.1//CAPNS1 protein [Homo sapiens];NP_001740.1//calpain small subunit 1 isoform 1 [Homo sapiens]	1//3;3;2//1		100132994	CXorf49B
1933	EEF1B2	NM_001037663,NM_001959,NM_021121	602.06	530.72	662.26	562.54	817.68	710.34	GO:0005783//endoplasmic reticulum;GO:0005829//cytosol;GO:0005853//eukaryotic translation elongation factor 1 complex;GO:0005737//cytoplasm	GO:0003746//translation elongation factor activity	GO:0006414//translational elongation;GO:0045471//response to ethanol	K03232//elongation factor 1-beta	XP_021522901.1//elongation factor 1-beta isoform X1 [Aotus nancymaae]	1//3;3		100133053	CXorf51B
6144	RPL21	NM_000982	592.06	514.82	652.94	744.56	821.47	834.66	GO:0016020//membrane;GO:0005840//ribosome;GO:0005829//cytosol;GO:0022625//cytosolic large ribosomal subunit	GO:0003723//RNA binding;GO:0003735//structural constituent of ribosome	GO:0006413//translational initiation;GO:0006614//SRP-dependent cotranslational protein targeting to membrane;GO:0019083//viral transcription;GO:0000184//nuclear-transcribed mRNA catabolic process, nonsense-mediated decay;GO:0006412//translation;GO:0006364//rRNA processing	K02889//large subunit ribosomal protein L21e	NP_000973.2//60S ribosomal protein L21 [Homo sapiens]	3		100133093	FAM25G
1329	COX5B	NM_001862	591.17	535.34	595.92	476.33	509.16	471.88	NA	NA	NA	K02265//cytochrome c oxidase subunit 5b	EAX01930.1//cytochrome c oxidase subunit Vb [Homo sapiens]	2//1		100133204	C9orf147
3094	HINT1	NM_005340	591.01	582.04	602.82	569.23	523.73	510.6	GO:0070062//extracellular exosome;GO:0005856//cytoskeleton;GO:0005634//nucleus;GO:0005829//cytosol;GO:0000118//histone deacetylase complex;GO:0005886//plasma membrane	GO:0005080//protein kinase C binding;GO:0016787//hydrolase activity;GO:0000166//nucleotide binding	GO:0050850//positive regulation of calcium-mediated signaling;GO:0072332//intrinsic apoptotic signaling pathway by p53 class mediator;GO:0007165//signal transduction;GO:0006355//regulation of transcription, DNA-templated;GO:0009154//purine ribonucleotide catabolic process;GO:0006351//transcription, DNA-templated	K02503//histidine triad (HIT) family protein	XP_008534835.1//PREDICTED: histidine triad nucleotide-binding protein 2, mitochondrial-like [Equus przewalskii]	6		100133220	GOLGA6L3
6235	RPS29	NM_001030001,NM_001032,NM_001351375	582.64	493.39	587.1	520.79	756.64	842.07	GO:0070062//extracellular exosome;GO:0005840//ribosome;GO:0005925//focal adhesion;GO:0022627//cytosolic small ribosomal subunit	GO:0046872//metal ion binding;GO:0016787//hydrolase activity;GO:0008270//zinc ion binding;GO:0003735//structural constituent of ribosome	GO:0072332//intrinsic apoptotic signaling pathway by p53 class mediator;GO:0060218//hematopoietic stem cell differentiation;GO:0001525//angiogenesis;GO:0043009//chordate embryonic development;GO:0048821//erythrocyte development;GO:0006412//translation;GO:0051726//regulation of cell cycle;GO:0001570//vasculogenesis	K10348//LRR-repeat protein 1;K02980//small subunit ribosomal protein S29e;K02912//large subunit ribosomal protein L32e	XP_011375277.1//PREDICTED: LOW QUALITY PROTEIN: 40S ribosomal protein S29 [Pteropus vampyrus];EHH60697.1//hypothetical protein EGM_18538, partial [Macaca fascicularis];CAD61948.1//unnamed protein product [Homo sapiens]	1//3;4;3		100133251	#N/A
404203	SPINK6	NM_001195290,NM_205841	576.1	573.7	1069.1	1198.18	900.37	949.06	GO:0005576//extracellular region	GO:0004867//serine-type endopeptidase inhibitor activity	GO:1900004//negative regulation of serine-type endopeptidase activity;GO:0070268//cornification	NA	NP_995313.2//serine protease inhibitor Kazal-type 6 precursor [Homo sapiens]	1//3;3		100133267	#N/A
1351	COX8A	NM_004074	572.7	538.11	497.67	433.79	498.24	505.82	GO:0005743//mitochondrial inner membrane;GO:0016021//integral component of membrane;GO:0005739//mitochondrion;GO:0005751//mitochondrial respiratory chain complex IV	GO:0004129//cytochrome-c oxidase activity	GO:1902600//hydrogen ion transmembrane transport;GO:0006123//mitochondrial electron transport, cytochrome c to oxygen;GO:0006091//generation of precursor metabolites and energy	K02273//cytochrome c oxidase subunit 8	XP_007992579.1//PREDICTED: uncharacterized protein LOC103233475 [Chlorocebus sabaeus]	2//1		100133941	CD24
1337	COX6A1	NM_004373	571.3	528.64	636.18	566.85	609.05	601.2	GO:0016021//integral component of membrane;GO:0005743//mitochondrial inner membrane;GO:0005739//mitochondrion;GO:0005751//mitochondrial respiratory chain complex IV	GO:0004129//cytochrome-c oxidase activity;GO:0030234//enzyme regulator activity	GO:0006123//mitochondrial electron transport, cytochrome c to oxygen;GO:0006091//generation of precursor metabolites and energy;GO:0009060//aerobic respiration	K02266//cytochrome c oxidase subunit 6a	EAW98190.1//cytochrome c oxidase subunit VIa polypeptide 1, isoform CRA_a [Homo sapiens]	3		100134391	#N/A
7284	TUFM	NM_003321	568.35	562.36	436.74	354.27	516.9	455.58	GO:0016020//membrane;GO:0070062//extracellular exosome;GO:0042645//mitochondrial nucleoid;GO:0043209//myelin sheath;GO:0005743//mitochondrial inner membrane;GO:0005739//mitochondrion	GO:0003723//RNA binding;GO:0003746//translation elongation factor activity;GO:0005525//GTP binding;GO:0003924//GTPase activity	GO:0006414//translational elongation;GO:0045471//response to ethanol	K02358//elongation factor Tu	NP_003312.3//elongation factor Tu, mitochondrial precursor [Homo sapiens]	4		100134444	KCNJ18
4726	NDUFS6	NM_004553	567.88	503.95	689.45	505.04	791.9	645.59	GO:0005747//mitochondrial respiratory chain complex I;GO:0005743//mitochondrial inner membrane	GO:0009055//electron transfer activity;GO:0008137//NADH dehydrogenase (ubiquinone) activity	GO:0032981//mitochondrial respiratory chain complex I assembly;GO:0010259//multicellular organism aging;GO:0006936//muscle contraction;GO:0035264//multicellular organism growth;GO:0072358//cardiovascular system development;GO:0006120//mitochondrial electron transport, NADH to ubiquinone;GO:0006631//fatty acid metabolic process;GO:0070584//mitochondrion morphogenesis;GO:0061458//reproductive syste…	K03939//NADH dehydrogenase (ubiquinone) Fe-S protein 6	NP_004544.1//NADH dehydrogenase [ubiquinone] iron-sulfur protein 6, mitochondrial precursor [Homo sapiens]	4		100134934	TEN1
6277	S100A6	NM_014624	564.23	515.21	768.36	725.54	601.25	536.65	GO:0070062//extracellular exosome;GO:0005634//nucleus;GO:0005635//nuclear envelope;GO:0005737//cytoplasm;GO:0048471//perinuclear region of cytoplasm;GO:0001726//ruffle;GO:0005829//cytosol;GO:0031234//extrinsic component of cytoplasmic side of plasma membrane;GO:0005576//extracellular region	GO:0005523//tropomyosin binding;GO:0044548//S100 protein binding;GO:0005509//calcium ion binding;GO:0008270//zinc ion binding;GO:0015075//ion transmembrane transporter activity;GO:0048306//calcium-dependent protein binding;GO:0042803//protein homodimerization activity	GO:0007165//signal transduction;GO:0048146//positive regulation of fibroblast proliferation;GO:0007409//axonogenesis	K21128//protein S100-A9;K17274//calpactin-1 light chain	XP_008853760.1//PREDICTED: protein S100-A6 [Nannospalax galili]	3		100134938	UPK3BL1
26472	PPP1R14B	NM_138689	550.88	557.65	498	381.51	885.61	855.36	NA	NA	NA	K17555//protein phosphatase 1 regulatory subunit 14B	XP_019500885.1//PREDICTED: LOW QUALITY PROTEIN: protein phosphatase 1 regulatory subunit 14B [Hipposideros armiger]	2//1		100137047	JMJD7
51079	NDUFA13	NM_015965	550.76	514.37	564.5	434.33	494.08	443.69	GO:0016021//integral component of membrane	NA	NA	K11353//NADH dehydrogenase (ubiquinone) 1 alpha subcomplex subunit 13	EAW84826.1//NADH dehydrogenase (ubiquinone) 1 alpha subcomplex, 13 [Homo sapiens]	6		100137049	#N/A
6138	RPL15	NM_001253379,NM_001253380,NM_001253382,NM_001253383,NM_001253384,NM_002948	546.87	531.49	675.7	623.78	872.75	720.74	GO:0005840//ribosome;GO:0070062//extracellular exosome;GO:0016020//membrane;GO:0005634//nucleus;GO:0005829//cytosol;GO:0022625//cytosolic large ribosomal subunit;GO:0031672//A band	GO:0003723//RNA binding;GO:0003735//structural constituent of ribosome;GO:0045296//cadherin binding	GO:0000184//nuclear-transcribed mRNA catabolic process, nonsense-mediated decay;GO:0002181//cytoplasmic translation;GO:0006364//rRNA processing;GO:0045471//response to ethanol;GO:0006614//SRP-dependent cotranslational protein targeting to membrane;GO:0006413//translational initiation;GO:0006412//translation;GO:0019083//viral transcription	K02877//large subunit ribosomal protein L15e	NP_079862.1//60S ribosomal protein L15 [Mus musculus];AAH30575.1//Similar to RIKEN cDNA 2510008H07 gene, partial [Homo sapiens];XP_011789149.1//PREDICTED: 60S ribosomal protein L15 isoform X3 [Colobus angolensis palliatus]	4;2//1		10014	HDAC5
6147	RPL23A	NM_000984	540.98	489.88	841.9	787.33	664.85	751.18	NA	NA	NA	K02893//large subunit ribosomal protein L23Ae	XP_003277177.2//PREDICTED: 60S ribosomal protein L23a isoform X3 [Nomascus leucogenys]	5		100141515	#N/A
6229	RPS24	NM_001026,NM_001142282,NM_001142283,NM_001142284,NM_001142285,NM_033022	540.96	514.42	701.29	1038	921.47	1238.78	GO:0005840//ribosome;GO:0016020//membrane;GO:0005634//nucleus;GO:0005654//nucleoplasm;GO:0005829//cytosol;GO:0022627//cytosolic small ribosomal subunit;GO:0015935//small ribosomal subunit	GO:0003723//RNA binding;GO:0003735//structural constituent of ribosome;GO:0031369//translation initiation factor binding;GO:0032403//protein complex binding	GO:0000462//maturation of SSU-rRNA from tricistronic rRNA transcript (SSU-rRNA, 5.8S rRNA, LSU-rRNA);GO:0034101//erythrocyte homeostasis;GO:0097421//liver regeneration;GO:0000184//nuclear-transcribed mRNA catabolic process, nonsense-mediated decay;GO:0042274//ribosomal small subunit biogenesis;GO:0006364//rRNA processing;GO:0006614//SRP-dependent cotranslational protein targeting to membrane;GO:0…	K02974//small subunit ribosomal protein S24e	XP_017204178.1//PREDICTED: 40S ribosomal protein S24 isoform X1 [Oryctolagus cuniculus];XP_012358395.1//PREDICTED: 40S ribosomal protein S24 isoform X1 [Nomascus leucogenys];XP_011800353.1//PREDICTED: uncharacterized protein LOC105513924 [Colobus angolensis palliatus]	4;1//3;3		100142659	#N/A
5425	POLD2	NM_001127218,NM_001256879,NM_006230	540.12	517.82	524.88	379.22	465.86	421.24	GO:0005634//nucleus;GO:0005654//nucleoplasm;GO:0043625//delta DNA polymerase complex	GO:0003887//DNA-directed DNA polymerase activity;GO:0003677//DNA binding	GO:0006298//mismatch repair;GO:0006260//DNA replication;GO:0006266//DNA ligation;GO:0006283//transcription-coupled nucleotide-excision repair;GO:0006296//nucleotide-excision repair, DNA incision, 5'-to lesion;GO:0006271//DNA strand elongation involved in DNA replication;GO:0019985//translesion synthesis;GO:0006261//DNA-dependent DNA replication;GO:0042769//DNA damage response, detection of DNA da…	K02328//DNA polymerase delta subunit 2	XP_011513733.1//PREDICTED: DNA polymerase delta subunit 2 isoform X1 [Homo sapiens];NP_006221.2//DNA polymerase delta subunit 2 isoform 2 [Homo sapiens]	1//3;3;2//1		100144595	LOC100144595
7001	PRDX2	NM_005809	533.43	531.16	522.72	428.23	385.61	359.45	GO:0070062//extracellular exosome;GO:0005623//cell;GO:0005829//cytosol;GO:0005737//cytoplasm	GO:0016209//antioxidant activity;GO:0008379//thioredoxin peroxidase activity;GO:0051920//peroxiredoxin activity	GO:0006979//response to oxidative stress;GO:0019430//removal of superoxide radicals;GO:0034599//cellular response to oxidative stress;GO:0043066//negative regulation of apoptotic process;GO:0042744//hydrogen peroxide catabolic process;GO:0042981//regulation of apoptotic process;GO:0045454//cell redox homeostasis	K03386//peroxiredoxin (alkyl hydroperoxide reductase subunit C) [EC:1.11.1.15]	NP_005800.3//peroxiredoxin-2 [Homo sapiens]	5		100144748	KLLN
4713	NDUFB7	NM_004146	531.58	527.44	643.69	433.72	730.49	639.86	GO:0005747//mitochondrial respiratory chain complex I;GO:0005758//mitochondrial intermembrane space;GO:0005743//mitochondrial inner membrane;GO:0005739//mitochondrion	GO:0008137//NADH dehydrogenase (ubiquinone) activity	GO:0032981//mitochondrial respiratory chain complex I assembly;GO:0006120//mitochondrial electron transport, NADH to ubiquinone	K03963//NADH dehydrogenase (ubiquinone) 1 beta subcomplex subunit 7	NP_004137.2//NADH dehydrogenase [ubiquinone] 1 beta subcomplex subunit 7 [Homo sapiens]	5		10015	PDCD6IP
25824	PRDX5	NM_001358511,NM_001358516,NM_012094,NM_181651,NM_181652	531.18	482.39	525.97	419.22	467.37	397.15	GO:0005759//mitochondrial matrix;GO:0043231//intracellular membrane-bounded organelle;GO:0070062//extracellular exosome;GO:0005634//nucleus;GO:0005615//extracellular space;GO:0031410//cytoplasmic vesicle;GO:0005782//peroxisomal matrix;GO:0005777//peroxisome;GO:0005737//cytoplasm;GO:0048471//perinuclear region of cytoplasm;GO:0005829//cytosol;GO:0005739//mitochondrion	GO:0043027//cysteine-type endopeptidase inhibitor activity involved in apoptotic process;GO:0005102//receptor binding;GO:0008379//thioredoxin peroxidase activity;GO:0046983//protein dimerization activity;GO:0051920//peroxiredoxin activity;GO:0016209//antioxidant activity;GO:0001016//RNA polymerase III regulatory region DNA binding;GO:0004601//peroxidase activity;GO:0072541//peroxynitrite reductas…	GO:0034614//cellular response to reactive oxygen species;GO:0060785//regulation of apoptosis involved in tissue homeostasis;GO:0051354//negative regulation of oxidoreductase activity;GO:0043066//negative regulation of apoptotic process;GO:0032967//positive regulation of collagen biosynthetic process;GO:0006954//inflammatory response;GO:0045454//cell redox homeostasis;GO:0006979//response to oxida…	K11187//peroxiredoxin 5, atypical 2-Cys peroxiredoxin [EC:1.11.1.15]	EAW74247.1//hCG2016877, isoform CRA_c [Homo sapiens];XP_007992160.1//PREDICTED: peroxiredoxin-5, mitochondrial isoform X2 [Chlorocebus sabaeus];NP_036226.1//peroxiredoxin-5, mitochondrial isoform a precursor [Homo sapiens];NP_857635.1//peroxiredoxin-5, mitochondrial isoform c precursor [Homo sapiens]	1//3;4;2//1		100151643	#N/A
23787	MTCH1	NM_001271641,NM_014341	530.56	497.82	311.3	257.02	443	406.34	GO:0016020//membrane;GO:0005743//mitochondrial inner membrane;GO:0005622//intracellular;GO:0016021//integral component of membrane;GO:0005739//mitochondrion	NA	GO:0006810//transport;GO:0043065//positive regulation of apoptotic process;GO:0045161//neuronal ion channel clustering;GO:0009966//regulation of signal transduction;GO:0006919//activation of cysteine-type endopeptidase activity involved in apoptotic process;GO:0006915//apoptotic process	K17885//mitochondrial carrier	NP_055156.1//mitochondrial carrier homolog 1 PSAP-LS [Homo sapiens];NP_001258570.1//mitochondrial carrier homolog 1 PSAP-LL [Homo sapiens]	1//3;2//1		10016	PDCD6
6160	RPL31	NM_000993,NM_001098577,NM_001099693	529.36	452.28	546.11	699.71	685.93	761.57	GO:0005840//ribosome;GO:0016020//membrane;GO:0070062//extracellular exosome;GO:0005925//focal adhesion;GO:0005829//cytosol;GO:0022625//cytosolic large ribosomal subunit	GO:0003723//RNA binding;GO:0003735//structural constituent of ribosome	GO:0006413//translational initiation;GO:0006614//SRP-dependent cotranslational protein targeting to membrane;GO:0019083//viral transcription;GO:0006412//translation;GO:0000184//nuclear-transcribed mRNA catabolic process, nonsense-mediated decay;GO:0002181//cytoplasmic translation;GO:0006364//rRNA processing	K02910//large subunit ribosomal protein L31e	NP_001092047.1//60S ribosomal protein L31 isoform 2 [Homo sapiens];EDL04320.1//mCG49427 [Mus musculus]	4;1//3;2//1		100169851	#N/A
6231	RPS26	NM_001029	526.45	525.78	786.84	689.98	761.39	764.79	NA	NA	NA	K02976//small subunit ribosomal protein S26e	XP_005335675.1//40S ribosomal protein S26 [Ictidomys tridecemlineatus]	4		10017	#N/A
689	BTF3	NM_001037637,NM_001207	524.44	470.31	685.65	769.33	504.65	595.63	GO:0005634//nucleus;GO:0005829//cytosol	GO:0003723//RNA binding	GO:0006355//regulation of transcription, DNA-templated;GO:0001701//in utero embryonic development;GO:0015031//protein transport;GO:0006366//transcription from RNA polymerase II promoter	K01527//nascent polypeptide-associated complex subunit beta	XP_019691001.1//PREDICTED: transcription factor BTF3 [Felis catus];KFO28711.1//Transcription factor BTF3 [Fukomys damarensis]	4;1//3		100170229	SRRM5
293	SLC25A6	NM_001636	520.75	528.82	531.63	448.48	666.56	656.18	GO:0031012//extracellular matrix;GO:0005634//nucleus;GO:0005744//mitochondrial inner membrane presequence translocase complex;GO:0005743//mitochondrial inner membrane;GO:0016021//integral component of membrane;GO:0005739//mitochondrion	GO:0005471//ATP:ADP antiporter activity;GO:0015207//adenine transmembrane transporter activity;GO:0005215//transporter activity	GO:0055085//transmembrane transport;GO:0006626//protein targeting to mitochondrion;GO:0046732//active induction of host immune response by virus;GO:0046902//regulation of mitochondrial membrane permeability;GO:0050796//regulation of insulin secretion;GO:0006915//apoptotic process	K05863//solute carrier family 25 (mitochondrial adenine nucleotide translocator), member 4/5/6/31	BAD93059.1//ADP,ATP carrier protein, liver isoform T2 variant, partial [Homo sapiens]	3		100170765	#N/A
249	ALPL	NM_000478,NM_001127501,NM_001177520	519.71	583.35	361.1	344.07	252.6	248.53	GO:0016020//membrane;GO:0070062//extracellular exosome;GO:0005615//extracellular space;GO:0031225//anchored component of membrane;GO:0005578//proteinaceous extracellular matrix;GO:0065010//extracellular membrane-bounded organelle;GO:0005576//extracellular region;GO:0016021//integral component of membrane;GO:0005886//plasma membrane	GO:0046872//metal ion binding;GO:0016462//pyrophosphatase activity;GO:0004035//alkaline phosphatase activity	GO:0001958//endochondral ossification;GO:0001649//osteoblast differentiation;GO:0006501//C-terminal protein lipidation;GO:0003006//developmental process involved in reproduction;GO:0032496//response to lipopolysaccharide;GO:0071529//cementum mineralization;GO:0033280//response to vitamin D;GO:0046677//response to antibiotic;GO:0071407//cellular response to organic cyclic compound;GO:0001501//skel…	K01077//alkaline phosphatase [EC:3.1.3.1]	NP_001170991.1//alkaline phosphatase, tissue-nonspecific isozyme isoform 3 [Homo sapiens];BAD93051.1//ALPL protein variant, partial [Homo sapiens]	3;2//1;5		100170841	EPOP
3939	LDHA	NM_001135239,NM_001165414,NM_001165415,NM_001165416,NM_005566	514.05	442.3	885.44	857.56	585.27	594.49	GO:0016020//membrane;GO:0070062//extracellular exosome;GO:0005634//nucleus;GO:0005829//cytosol;GO:0005737//cytoplasm	GO:0042802//identical protein binding;GO:0004459//L-lactate dehydrogenase activity;GO:0019900//kinase binding;GO:0051287//NAD binding;GO:0045296//cadherin binding	GO:0048569//post-embryonic animal organ development;GO:0021762//substantia nigra development;GO:0042493//response to drug;GO:0006090//pyruvate metabolic process;GO:0006089//lactate metabolic process;GO:0051591//response to cAMP;GO:0006096//glycolytic process;GO:0042542//response to hydrogen peroxide;GO:0043627//response to estrogen;GO:0019674//NAD metabolic process;GO:0001666//response to hypoxia…	K00016//L-lactate dehydrogenase [EC:1.1.1.27]	NP_001128711.1//L-lactate dehydrogenase A chain isoform 2 [Homo sapiens];XP_008003027.1//PREDICTED: L-lactate dehydrogenase A chain isoform X2 [Chlorocebus sabaeus];XP_006056122.1//PREDICTED: L-lactate dehydrogenase A chain isoform X1 [Bubalus bubalis];NP_001158886.1//L-lactate dehydrogenase A chain isoform 3 [Homo sapiens]	1//3;3		10018	BCL2L11
1191	CLU	NM_001831	512.7	552.29	496.72	503.73	89.43	94.47	GO:0031012//extracellular matrix;GO:0070062//extracellular exosome;GO:0072562//blood microparticle;GO:0071944//cell periphery;GO:0034366//spherical high-density lipoprotein particle;GO:0097440//apical dendrite;GO:0048471//perinuclear region of cytoplasm;GO:0009986//cell surface;GO:0097418//neurofibrillary tangle;GO:0043234//protein complex;GO:0005739//mitochondrion;GO:0042583//chromaffin granule	GO:0051787//misfolded protein binding;GO:0001540//amyloid-beta binding;GO:0031625//ubiquitin protein ligase binding;GO:0051087//chaperone binding;GO:0050750//low-density lipoprotein particle receptor binding;GO:0032403//protein complex binding	GO:1902430//negative regulation of amyloid-beta formation;GO:1902998//positive regulation of neurofibrillary tangle assembly;GO:1905892//negative regulation of cellular response to thapsigargin;GO:0032286//central nervous system myelin maintenance;GO:0051788//response to misfolded protein;GO:1905895//negative regulation of cellular response to tunicamycin;GO:0017038//protein import;GO:0032436//po…	K17252//clusterin	XP_006716347.1//PREDICTED: clusterin isoform X1 [Homo sapiens]	3		100188893	TOMM6
6923	ELOB	NM_007108,NM_207013	508.77	482.7	479.54	390.15	453.04	407.17	GO:0070062//extracellular exosome;GO:0005654//nucleoplasm;GO:0031462//Cul2-RING ubiquitin ligase complex;GO:0030891//VCB complex;GO:0005829//cytosol;GO:0031466//Cul5-RING ubiquitin ligase complex;GO:0070449//elongin complex	GO:0031625//ubiquitin protein ligase binding	GO:0006368//transcription elongation from RNA polymerase II promoter;GO:0043687//post-translational protein modification;GO:0061418//regulation of transcription from RNA polymerase II promoter in response to hypoxia;GO:0016567//protein ubiquitination;GO:0006461//protein complex assembly;GO:0006366//transcription from RNA polymerase II promoter	K03873//transcription elongation factor B, polypeptide 2	NP_996896.1//elongin-B isoform b [Homo sapiens];XP_002826062.2//PREDICTED: transcription elongation factor B polypeptide 2 isoform X1 [Pongo abelii]	3;2//1		10019	SH2B3
5479	PPIB	NM_000942	507.61	495.98	681.39	570.92	602.95	562.96	GO:0005790//smooth endoplasmic reticulum;GO:0016020//membrane;GO:0070062//extracellular exosome;GO:0005788//endoplasmic reticulum lumen;GO:0005634//nucleus;GO:0005783//endoplasmic reticulum;GO:0005925//focal adhesion;GO:0042470//melanosome;GO:0048471//perinuclear region of cytoplasm;GO:0032991//macromolecular complex;GO:0034663//endoplasmic reticulum chaperone complex	GO:0003723//RNA binding;GO:0003755//peptidyl-prolyl cis-trans isomerase activity;GO:0051082//unfolded protein binding;GO:0070063//RNA polymerase binding;GO:0032403//protein complex binding	GO:0060348//bone development;GO:0044794//positive regulation by host of viral process;GO:0044829//positive regulation by host of viral genome replication;GO:0000413//protein peptidyl-prolyl isomerization;GO:0040018//positive regulation of multicellular organism growth;GO:0050821//protein stabilization;GO:0061077//chaperone-mediated protein folding	K03768//peptidyl-prolyl cis-trans isomerase B (cyclophilin B) [EC:5.2.1.8]	NP_000933.1//peptidyl-prolyl cis-trans isomerase B precursor [Homo sapiens]	4		100190949	#N/A
10209	EIF1	NM_005801	505.94	477.26	221.07	204.23	282.21	299.77	NA	NA	NA	K03113//translation initiation factor 1	XP_004028071.2//PREDICTED: uncharacterized protein LOC101129727 [Gorilla gorilla gorilla]	3		100191040	C2CD4D
6137	RPL13	NM_000977,NM_001243130,NM_001243131,NM_033251	503.74	472.18	453.03	378.67	544.59	529.73	GO:0005840//ribosome;GO:0016020//membrane;GO:0005634//nucleus;GO:0005829//cytosol;GO:0022625//cytosolic large ribosomal subunit;GO:0022626//cytosolic ribosome	GO:0003723//RNA binding;GO:0003735//structural constituent of ribosome	GO:0006413//translational initiation;GO:0006614//SRP-dependent cotranslational protein targeting to membrane;GO:0019083//viral transcription;GO:0006412//translation;GO:0000184//nuclear-transcribed mRNA catabolic process, nonsense-mediated decay;GO:0006364//rRNA processing	K02873//large subunit ribosomal protein L13e	NP_001230059.1//60S ribosomal protein L13 isoform 2 [Homo sapiens];KFO31870.1//Paraplegin [Fukomys damarensis];NP_001230060.1//60S ribosomal protein L13 isoform 3 [Homo sapiens]	1//3;3;2//1		1002	CDH4
3692	EIF6	NM_001267810,NM_002212,NM_181466,NM_181468	499.27	471.85	270.67	209.46	434.73	382.99	GO:0070062//extracellular exosome;GO:0005634//nucleus;GO:0005654//nucleoplasm;GO:0030687//preribosome, large subunit precursor;GO:0005737//cytoplasm;GO:0005638//lamin filament;GO:0005730//nucleolus;GO:0005829//cytosol	GO:0043022//ribosome binding;GO:0003743//translation initiation factor activity;GO:0043023//ribosomal large subunit binding	GO:0000054//ribosomal subunit export from nucleus;GO:0032868//response to insulin;GO:0045727//positive regulation of translation;GO:0045652//regulation of megakaryocyte differentiation;GO:0006110//regulation of glycolytic process;GO:0000470//maturation of LSU-rRNA;GO:0042304//regulation of fatty acid biosynthetic process;GO:1902626//assembly of large subunit precursor of preribosome;GO:0000460//m…	K03264//translation initiation factor 6	NP_852131.1//eukaryotic translation initiation factor 6 isoform c [Homo sapiens];XP_012367361.1//PREDICTED: eukaryotic translation initiation factor 6 isoform X1 [Nomascus leucogenys];XP_008955470.1//PREDICTED: eukaryotic translation initiation factor 6 isoform X2 [Pan paniscus]	1//3;3;2//1		10020	GNE
527	ATP6V0C	NM_001198569,NM_001694	495.46	500.92	540.81	431.87	555.53	572.25	GO:0033179//proton-transporting V-type ATPase, V0 domain;GO:0005765//lysosomal membrane;GO:0070062//extracellular exosome;GO:0010008//endosome membrane;GO:0000220//vacuolar proton-transporting V-type ATPase, V0 domain;GO:0005925//focal adhesion;GO:0101003//ficolin-1-rich granule membrane;GO:0030670//phagocytic vesicle membrane;GO:0035577//azurophil granule membrane;GO:0016021//integral component …	GO:0031625//ubiquitin protein ligase binding;GO:0015078//hydrogen ion transmembrane transporter activity;GO:0046961//proton-transporting ATPase activity, rotational mechanism;GO:0046933//proton-transporting ATP synthase activity, rotational mechanism	GO:0016241//regulation of macroautophagy;GO:0008286//insulin receptor signaling pathway;GO:0034220//ion transmembrane transport;GO:0090383//phagosome acidification;GO:0016032//viral process;GO:0030177//positive regulation of Wnt signaling pathway;GO:0015991//ATP hydrolysis coupled proton transport;GO:0007042//lysosomal lumen acidification;GO:0033572//transferrin transport;GO:0043312//neutrophil d…	K02155//V-type H+-transporting ATPase 16kDa proteolipid subunit	XP_003269226.2//PREDICTED: V-type proton ATPase 16 kDa proteolipid subunit isoform X1 [Nomascus leucogenys]	1//3;3		10021	HCN4
7114	TMSB4X	NM_021109	493.46	420.59	743.49	871.55	825.72	1036.94	NA	NA	NA	K05764//thymosin, beta 4	XP_011733703.1//PREDICTED: thymosin beta-4 [Macaca nemestrina]	3		10022	#N/A
4869	NPM1	NM_001037738,NM_001355006,NM_001355007,NM_001355009,NM_001355010,NM_002520,NM_199185	489.25	397.54	728.1	994.97	454.72	504.58	NA	NA	NA	K11294//nucleolin;K11276//nucleophosmin 1	DAA30728.1//TPA: nucleophosmin 1-like [Bos taurus];XP_005054037.2//PREDICTED: nucleophosmin, partial [Ficedula albicollis];XP_021395719.1//nucleophosmin [Lonchura striata domestica];XP_004371259.1//PREDICTED: nucleophosmin isoform X1 [Trichechus manatus latirostris];XP_004371261.1//PREDICTED: nucleophosmin isoform X3 [Trichechus manatus latirostris];XP_020760109.1//nucleophosmin-like isoform X2 […	6;1//3;3;2//1		10023	FRAT1
513	ATP5F1D	NM_001001975,NM_001687	486.47	507.6	495.9	374	510.16	470.45	GO:0045261//proton-transporting ATP synthase complex, catalytic core F(1);GO:0005759//mitochondrial matrix;GO:0005753//mitochondrial proton-transporting ATP synthase complex;GO:0000275//mitochondrial proton-transporting ATP synthase complex, catalytic core F(1);GO:0005743//mitochondrial inner membrane;GO:0005739//mitochondrion	GO:0005215//transporter activity;GO:0022857//transmembrane transporter activity;GO:0046933//proton-transporting ATP synthase activity, rotational mechanism;GO:0016887//ATPase activity	GO:0006119//oxidative phosphorylation;GO:0015986//ATP synthesis coupled proton transport;GO:0006754//ATP biosynthetic process;GO:0042407//cristae formation;GO:0042776//mitochondrial ATP synthesis coupled proton transport;GO:0046688//response to copper ion	K02134//F-type H+-transporting ATPase subunit delta	NP_001678.1//ATP synthase subunit delta, mitochondrial precursor [Homo sapiens]	4;1//3		10024	TROAP
7169	TPM2	NM_001301226,NM_001301227,NM_003289,NM_213674	486	449.7	498.39	408.81	670.35	676.08	GO:0005884//actin filament;GO:0005829//cytosol;GO:0015629//actin cytoskeleton;GO:0005862//muscle thin filament tropomyosin;GO:0005737//cytoplasm	GO:0003779//actin binding;GO:0051015//actin filament binding;GO:0042802//identical protein binding;GO:0046982//protein heterodimerization activity;GO:0005200//structural constituent of cytoskeleton;GO:0008307//structural constituent of muscle;GO:0042803//protein homodimerization activity	GO:0007015//actin filament organization;GO:0030049//muscle filament sliding;GO:0006936//muscle contraction;GO:0043462//regulation of ATPase activity	K10374//tropomyosin 2	NP_001288156.1//tropomyosin beta chain isoform Tpm2.4 [Homo sapiens];NP_998839.1//tropomyosin beta chain isoform Tpm2.1sm/cy [Homo sapiens];NP_003280.2//tropomyosin beta chain isoform Tpm2.2st [Homo sapiens];NP_001288155.1//tropomyosin beta chain isoform Tpm2.3 [Homo sapiens]	1//3;3		10025	MED16
11331	PHB2	NM_001144831,NM_001267700	484.48	479.9	350.29	329.09	418.93	412.33	GO:0016020//membrane;GO:0070062//extracellular exosome;GO:0030424//axon;GO:0005634//nucleus;GO:0071944//cell periphery;GO:0016363//nuclear matrix;GO:0005741//mitochondrial outer membrane;GO:0005737//cytoplasm;GO:0009986//cell surface;GO:0043234//protein complex;GO:0005743//mitochondrial inner membrane;GO:0005739//mitochondrion	GO:0030331//estrogen receptor binding;GO:0008022//protein C-terminus binding;GO:0047485//protein N-terminus binding;GO:0033218//amide binding	GO:0071456//cellular response to hypoxia;GO:0043433//negative regulation of DNA binding transcription factor activity;GO:0000060//protein import into nucleus, translocation;GO:0051091//positive regulation of DNA binding transcription factor activity;GO:0031536//positive regulation of exit from mitosis;GO:0033147//negative regulation of intracellular estrogen receptor signaling pathway;GO:0009611/…	K17081//prohibitin 2	NP_031557.2//prohibitin-2 [Mus musculus];NP_001254629.1//prohibitin-2 isoform 3 [Homo sapiens]	1//3		10026	PIGK
7316	UBC	NM_021009	477.06	427.88	549.18	515.02	430.45	438.85	GO:0070062//extracellular exosome;GO:0005615//extracellular space;GO:0005634//nucleus;GO:0043209//myelin sheath;GO:0031982//vesicle;GO:0005737//cytoplasm	GO:0002020//protease binding;GO:0003723//RNA binding	GO:0006511//ubiquitin-dependent protein catabolic process	K08770//ubiquitin C	BAD93019.1//ubiquitin C variant, partial [Homo sapiens]	6		100271715	ARHGEF33
402	ARL2	NM_001199745,NM_001667	473.27	473.88	389.44	328.59	320.62	320.46	GO:0005759//mitochondrial matrix;GO:0070062//extracellular exosome;GO:0005634//nucleus;GO:0005925//focal adhesion;GO:0005622//intracellular;GO:0005758//mitochondrial intermembrane space;GO:0005813//centrosome;GO:0005730//nucleolus;GO:0005829//cytosol;GO:0005794//Golgi apparatus;GO:0016328//lateral plasma membrane	GO:0005095//GTPase inhibitor activity;GO:0005525//GTP binding;GO:0003924//GTPase activity	GO:0007098//centrosome cycle;GO:0007021//tubulin complex assembly;GO:0031116//positive regulation of microtubule polymerization;GO:0050796//regulation of insulin secretion;GO:0070830//bicellular tight junction assembly;GO:0031113//regulation of microtubule polymerization;GO:0007264//small GTPase mediated signal transduction;GO:0034260//negative regulation of GTPase activity;GO:0010811//positive r…	K07943//ADP-ribosylation factor-like protein 2	XP_006861016.1//PREDICTED: ADP-ribosylation factor-like protein 2 [Chrysochloris asiatica]	1//3;3		100271846	ERVV-2
3491	CYR61	NM_001554	472.75	517.61	114.13	116.6	307.67	335.33	GO:0031012//extracellular matrix;GO:0005788//endoplasmic reticulum lumen;GO:0005615//extracellular space;GO:0005578//proteinaceous extracellular matrix	GO:0005520//insulin-like growth factor binding;GO:0005178//integrin binding;GO:0000166//nucleotide binding;GO:0008201//heparin binding;GO:0050840//extracellular matrix binding	GO:0043687//post-translational protein modification;GO:0001649//osteoblast differentiation;GO:0030335//positive regulation of cell migration;GO:0030513//positive regulation of BMP signaling pathway;GO:0044267//cellular protein metabolic process;GO:0045597//positive regulation of cell differentiation;GO:0003281//ventricular septum development;GO:0001558//regulation of cell growth;GO:0009653//anato…	K06829//cysteine rich protein 61	NP_001545.2//protein CYR61 precursor [Homo sapiens]	4		100271849	MEF2B
9551	ATP5MF	NM_001003713,NM_001003714,NM_001039178,NM_004889	471.09	448.25	828.06	705.05	896.9	831.27	GO:0070062//extracellular exosome;GO:0005634//nucleus;GO:0005654//nucleoplasm;GO:0005753//mitochondrial proton-transporting ATP synthase complex;GO:0000276//mitochondrial proton-transporting ATP synthase complex, coupling factor F(o);GO:0045263//proton-transporting ATP synthase complex, coupling factor F(o);GO:0016021//integral component of membrane;GO:0005743//mitochondrial inner membrane;GO:000…	GO:0016887//ATPase activity;GO:0022857//transmembrane transporter activity	GO:0006754//ATP biosynthetic process;GO:0042407//cristae formation;GO:0042776//mitochondrial ATP synthesis coupled proton transport;GO:0015992//proton transport	K02130//F-type H+-transporting ATPase subunit f;K02932//large subunit ribosomal protein L5e	XP_011768995.1//PREDICTED: ATP synthase subunit f, mitochondrial-like [Macaca nemestrina];NP_001034267.1//ATP synthase subunit f, mitochondrial isoform 2d [Homo sapiens];NP_001003714.1//ATP synthase subunit f, mitochondrial isoform 2c [Homo sapiens];NP_004880.1//ATP synthase subunit f, mitochondrial isoform 2a [Homo sapiens]	3;2//1		100271927	RASA4B
1535	CYBA	NM_000101	469.2	488.3	401.53	309.4	376	340.07	GO:0016020//membrane;GO:0030425//dendrite;GO:0097038//perinuclear endoplasmic reticulum;GO:0016324//apical plasma membrane;GO:0043025//neuronal cell body;GO:0016021//integral component of membrane;GO:0005739//mitochondrion;GO:0070821//tertiary granule membrane;GO:0005886//plasma membrane;GO:0005634//nucleus;GO:0005925//focal adhesion;GO:0030670//phagocytic vesicle membrane;GO:0005768//endosome;GO…	GO:0009055//electron transfer activity;GO:0046872//metal ion binding;GO:0020037//heme binding;GO:0046982//protein heterodimerization activity;GO:0017124//SH3 domain binding;GO:0016175//superoxide-generating NADPH oxidase activity	GO:0006801//superoxide metabolic process;GO:0032930//positive regulation of superoxide anion generation;GO:0071260//cellular response to mechanical stimulus;GO:1903428//positive regulation of reactive oxygen species biosynthetic process;GO:1904385//cellular response to angiotensin;GO:0017004//cytochrome complex assembly;GO:1900426//positive regulation of defense response to bacterium;GO:0071356//…	K08009//cytochrome b-245, alpha polypeptide	NP_000092.2//cytochrome b-245 light chain [Homo sapiens]	3		100272147	CMC4
5355	PLP2	NM_002668	465.99	464.43	531.34	461.73	510.12	522.41	GO:0016020//membrane;GO:0070062//extracellular exosome;GO:0005783//endoplasmic reticulum;GO:0016021//integral component of membrane;GO:0005789//endoplasmic reticulum membrane;GO:0005886//plasma membrane	GO:0015075//ion transmembrane transporter activity;GO:0019956//chemokine binding	GO:0019221//cytokine-mediated signaling pathway;GO:0006935//chemotaxis;GO:0006811//ion transport	NA	XP_016799079.1//PREDICTED: proteolipid protein 2 [Pan troglodytes]	2//1		100287036	LOC100287036
6472	SHMT2	NM_001166356,NM_001166357,NM_001166358,NM_001166359,NM_005412	465.48	483.97	148.13	126.37	280.18	267.83	GO:0005759//mitochondrial matrix;GO:0070062//extracellular exosome;GO:0005634//nucleus;GO:0042645//mitochondrial nucleoid;GO:0015630//microtubule cytoskeleton;GO:0005758//mitochondrial intermembrane space;GO:0005743//mitochondrial inner membrane;GO:0005739//mitochondrion;GO:0005737//cytoplasm;GO:0070552//BRISC complex	GO:0008732//L-allo-threonine aldolase activity;GO:0004372//glycine hydroxymethyltransferase activity;GO:0016597//amino acid binding;GO:0008168//methyltransferase activity;GO:0042802//identical protein binding;GO:0003682//chromatin binding;GO:0030170//pyridoxal phosphate binding	GO:0051289//protein homotetramerization;GO:0046653//tetrahydrofolate metabolic process;GO:0006730//one-carbon metabolic process;GO:0051262//protein tetramerization;GO:0006563//L-serine metabolic process;GO:0034340//response to type I interferon;GO:0006544//glycine metabolic process;GO:0035999//tetrahydrofolate interconversion;GO:0006564//L-serine biosynthetic process;GO:0006545//glycine biosynthe…	K00600//glycine hydroxymethyltransferase [EC:2.1.2.1]	NP_001159828.1//serine hydroxymethyltransferase, mitochondrial isoform 2 precursor [Homo sapiens];XP_012365783.1//PREDICTED: LOW QUALITY PROTEIN: serine hydroxymethyltransferase, mitochondrial [Nomascus leucogenys]	1//3;5		100287045	FAM90A26
11337	GABARAP	NM_007278	462.68	443.18	428.24	391.58	398.53	390.64	NA	NA	NA	K08341//GABA(A) receptor-associated protein	EDL12511.1//gamma-aminobutyric acid receptor associated protein, isoform CRA_a [Mus musculus]	1//3		100287144	#N/A
5034	P4HB	NM_000918	461.96	498.17	365.5	386.25	386.66	384.86	GO:0031012//extracellular matrix;GO:0070062//extracellular exosome;GO:0005788//endoplasmic reticulum lumen;GO:0005783//endoplasmic reticulum;GO:0005925//focal adhesion;GO:0009897//external side of plasma membrane;GO:0016222//procollagen-proline 4-dioxygenase complex;GO:0042470//melanosome;GO:0005793//endoplasmic reticulum-Golgi intermediate compartment;GO:0034663//endoplasmic reticulum chaperone …	GO:0003723//RNA binding;GO:0046982//protein heterodimerization activity;GO:0051213//dioxygenase activity;GO:0005178//integrin binding;GO:0004656//procollagen-proline 4-dioxygenase activity;GO:0003756//protein disulfide isomerase activity;GO:0019899//enzyme binding;GO:0015037//peptide disulfide oxidoreductase activity	GO:0006457//protein folding;GO:0043687//post-translational protein modification;GO:0071456//cellular response to hypoxia;GO:1902175//regulation of oxidative stress-induced intrinsic apoptotic signaling pathway;GO:0034976//response to endoplasmic reticulum stress;GO:0018401//peptidyl-proline hydroxylation to 4-hydroxy-L-proline;GO:0046598//positive regulation of viral entry into host cell;GO:00454…	K09580//protein disulfide-isomerase A1 [EC:5.3.4.1]	NP_000909.2//protein disulfide-isomerase precursor [Homo sapiens]	3		100287171	WASHC1
1192	CLIC1	NM_001287593,NM_001287594,NM_001288	460.09	433.51	400.99	332.35	608.38	556.82	GO:0016020//membrane;GO:0070062//extracellular exosome;GO:0005634//nucleus;GO:0031965//nuclear membrane;GO:0005615//extracellular space;GO:0072562//blood microparticle;GO:0005903//brush border;GO:0005635//nuclear envelope;GO:0034707//chloride channel complex;GO:0031982//vesicle;GO:0005737//cytoplasm;GO:0048471//perinuclear region of cytoplasm;GO:0005739//mitochondrion;GO:0005886//plasma membrane	GO:0005244//voltage-gated ion channel activity;GO:0005254//chloride channel activity;GO:0045296//cadherin binding	GO:0007165//signal transduction;GO:0006821//chloride transport;GO:0051726//regulation of cell cycle;GO:0051881//regulation of mitochondrial membrane potential;GO:0045669//positive regulation of osteoblast differentiation;GO:0070527//platelet aggregation;GO:1902476//chloride transmembrane transport	K05021//chloride intracellular channel protein 1	ELR50207.1//Chloride intracellular channel protein 1, partial [Bos mutus]	4;1//3		100287178	USP17L11
6510	SLC1A5	NM_001145144,NM_001145145,NM_005628	458.74	482.49	110.83	92.92	286.01	296.65	GO:0016020//membrane;GO:0070062//extracellular exosome;GO:0005887//integral component of plasma membrane;GO:0016021//integral component of membrane;GO:0042470//melanosome;GO:0005886//plasma membrane	GO:0015175//neutral amino acid transmembrane transporter activity;GO:0015186//L-glutamine transmembrane transporter activity;GO:0004872//receptor activity;GO:0015194//L-serine transmembrane transporter activity;GO:0001618//virus receptor activity;GO:0015293//symporter activity;GO:0015171//amino acid transmembrane transporter activity	GO:0006865//amino acid transport;GO:0006868//glutamine transport;GO:0010585//glutamine secretion;GO:0015804//neutral amino acid transport;GO:1903803//L-glutamine import across plasma membrane	K05616//solute carrier family 1 (neutral amino acid transporter), member 5	BAD92975.1//solute carrier family 1 (neutral amino acid transporter), member 5 variant, partial [Homo sapiens];AAC50629.1//neutral amino acid transporter B [Homo sapiens];AAH00062.1//Solute carrier family 1 (neutral amino acid transporter), member 5 [Homo sapiens];AAD09814.1//neutral amino acid transporter [Homo sapiens]	1//3;2//1		100287205	USP17L12
1029	CDKN2A	NM_000077,NM_001195132,NM_058195,NM_058197	451.13	482.89	444.39	398.21	814.73	810.45	GO:0005634//nucleus;GO:0005654//nucleoplasm;GO:0001652//granular component;GO:0035985//senescence-associated heterochromatin focus;GO:0005829//cytosol;GO:0043234//protein complex;GO:0005737//cytoplasm	GO:0003723//RNA binding;GO:0016301//kinase activity;GO:0055105//ubiquitin-protein transferase inhibitor activity;GO:0047485//protein N-terminus binding;GO:0019901//protein kinase binding;GO:0004861//cyclin-dependent protein serine/threonine kinase inhibitor activity;GO:0051059//NF-kappaB binding;GO:0003700//DNA binding transcription factor activity;GO:0097371//MDM2/MDM4 family protein binding	GO:0051444//negative regulation of ubiquitin-protein transferase activity;GO:0048103//somatic stem cell division;GO:0035019//somatic stem cell population maintenance;GO:0042593//glucose homeostasis;GO:0032091//negative regulation of protein binding;GO:0032088//negative regulation of NF-kappaB transcription factor activity;GO:0008285//negative regulation of cell proliferation;GO:0070301//cellular …	K06621//cyclin-dependent kinase inhibitor 2A	NP_000068.1//cyclin-dependent kinase inhibitor 2A isoform p16INK4a [Homo sapiens];NP_478104.2//cyclin-dependent kinase inhibitor 2A isoform p12 [Homo sapiens];NP_001182061.1//cyclin-dependent kinase inhibitor 2A isoform p16gamma [Homo sapiens];AAC60649.1//tumor supressor, partial [Homo sapiens]	4;1//3;3		100287226	#N/A
6173	RPL36A	NM_001199972,NM_021029	449.5	402.36	471.35	555.26	599.13	631.24	GO:0005840//ribosome;GO:0005829//cytosol;GO:0022625//cytosolic large ribosomal subunit;GO:0005886//plasma membrane	GO:0003723//RNA binding;GO:0003735//structural constituent of ribosome	GO:0006413//translational initiation;GO:0006614//SRP-dependent cotranslational protein targeting to membrane;GO:0019083//viral transcription;GO:0006412//translation;GO:0000184//nuclear-transcribed mRNA catabolic process, nonsense-mediated decay;GO:0002181//cytoplasmic translation;GO:0006364//rRNA processing	K02929//large subunit ribosomal protein L44e	NP_066357.2//60S ribosomal protein L36a isoform a [Homo sapiens];NP_001186901.1//60S ribosomal protein L36a isoform b [Homo sapiens]	1//3;5		100287238	#N/A
6230	RPS25	NM_001028	447.25	395.86	586.38	630.06	657.87	726.78	NA	NA	NA	K02975//small subunit ribosomal protein S25e	XP_012363578.1//PREDICTED: LOW QUALITY PROTEIN: 40S ribosomal protein S25-like [Nomascus leucogenys]	2//1		100287284	MANSC4
54541	DDIT4	NM_019058	442.52	451.44	94.86	102.04	103.69	103.87	GO:0005829//cytosol;GO:0005622//intracellular;GO:0005739//mitochondrion;GO:0005737//cytoplasm	GO:0071889//14-3-3 protein binding	GO:0032007//negative regulation of TOR signaling;GO:0048011//neurotrophin TRK receptor signaling pathway;GO:0007420//brain development;GO:0008283//cell proliferation;GO:0043241//protein complex disassembly;GO:0033137//negative regulation of peptidyl-serine phosphorylation;GO:0030182//neuron differentiation;GO:0051607//defense response to virus;GO:1902532//negative regulation of intracellular sign…	K08270//DNA-damage-inducible transcript 4	NP_061931.1//DNA damage-inducible transcript 4 protein [Homo sapiens]	3		100287327	USP17L17
1327	COX4I1	NM_001318786,NM_001318788,NM_001318794,NM_001318797,NM_001318802,NM_001861	441.79	419.99	422.11	344.16	405.05	342.49	GO:0016020//membrane;GO:0070062//extracellular exosome;GO:0005634//nucleus;GO:0016021//integral component of membrane;GO:0005743//mitochondrial inner membrane;GO:0005739//mitochondrion;GO:0005751//mitochondrial respiratory chain complex IV	GO:0004129//cytochrome-c oxidase activity	GO:0006123//mitochondrial electron transport, cytochrome c to oxygen;GO:0007584//response to nutrient;GO:0006091//generation of precursor metabolites and energy	K02263//cytochrome c oxidase subunit 4	NP_001305731.1//cytochrome c oxidase subunit 4 isoform 1, mitochondrial isoform 5 [Homo sapiens];NP_001305717.1//cytochrome c oxidase subunit 4 isoform 1, mitochondrial isoform 2 precursor [Homo sapiens];XP_003820896.1//PREDICTED: cytochrome c oxidase subunit 4 isoform 1, mitochondrial isoform X1 [Pan paniscus];AAH62437.1//Cytochrome c oxidase subunit IV isoform 1 [Homo sapiens];XP_012360823.1//P…	4;1//3		100287364	#N/A
440400	RNASEK	NM_001004333	439	436.01	477.08	379.82	377.65	375.71	GO:0016021//integral component of membrane	GO:0004521//endoribonuclease activity	NA	K19770//ribonuclease kappa [EC:3.1.-.-]	AAF28932.1//HSPC254, partial [Homo sapiens]	4		100287399	#N/A
967	CD63	NM_001257389,NM_001257390,NM_001257391,NM_001257392,NM_001257400,NM_001257401,NM_001267698,NM_001780	436.2	396.56	390.74	316.86	470.25	375.04	GO:0010008//endosome membrane;GO:0031226//intrinsic component of plasma membrane;GO:0005615//extracellular space;GO:0005770//late endosome;GO:0042470//melanosome;GO:0031088//platelet dense granule membrane;GO:0035577//azurophil granule membrane;GO:0012505//endomembrane system;GO:0005887//integral component of plasma membrane;GO:0016021//integral component of membrane;GO:0031904//endosome lumen;GO…	NA	GO:0016477//cell migration;GO:2000680//regulation of rubidium ion transport;GO:0007166//cell surface receptor signaling pathway;GO:0002092//positive regulation of receptor internalization;GO:0045807//positive regulation of endocytosis;GO:0007160//cell-matrix adhesion;GO:0007155//cell adhesion;GO:0048757//pigment granule maturation;GO:0002576//platelet degranulation;GO:0050931//pigment cell differ…	K06497//CD63 antigen	NP_001244321.1//CD63 antigen isoform C [Homo sapiens];NP_001771.1//CD63 antigen isoform A [Homo sapiens]	1//3;5		100287404	#N/A
2091	FBL	NM_001436	434.49	408.56	417.78	346.32	448.94	415.35	NA	NA	NA	K14563//rRNA 2'-O-methyltransferase fibrillarin [EC:2.1.1.-]	AAA52453.1//fibrillarin [Homo sapiens]	3		100287441	USP17L20
2783	GNB2	NM_005273	434.14	436.58	320.05	262.43	431.65	421.04	GO:0016020//membrane;GO:0005765//lysosomal membrane;GO:0070062//extracellular exosome;GO:0005615//extracellular space;GO:0005925//focal adhesion;GO:0005834//heterotrimeric G-protein complex;GO:0043209//myelin sheath;GO:0031982//vesicle;GO:0048471//perinuclear region of cytoplasm;GO:0044297//cell body;GO:0043234//protein complex;GO:0005829//cytosol;GO:0005886//plasma membrane	GO:0005246//calcium channel regulator activity;GO:0051020//GTPase binding;GO:0004871//signal transducer activity;GO:0032403//protein complex binding;GO:0003924//GTPase activity	GO:0006457//protein folding;GO:0007186//G-protein coupled receptor signaling pathway;GO:0071377//cellular response to glucagon stimulus;GO:0007165//signal transduction	K04537//guanine nucleotide-binding protein G(I)/G(S)/G(T) subunit beta-2	XP_007649447.1//PREDICTED: guanine nucleotide-binding protein G(I)/G(S)/G(T) subunit beta-2 isoform X1 [Cricetulus griseus]	3		100287478	USP17L21
4061	LY6E	NM_001127213,NM_002346	433.21	441.41	335.24	300.6	377.9	391.51	GO:0005887//integral component of plasma membrane;GO:0005576//extracellular region;GO:0005886//plasma membrane;GO:0031225//anchored component of membrane	NA	GO:0006501//C-terminal protein lipidation;GO:0007166//cell surface receptor signaling pathway	K06846//lymphocyte antigen 6 complex locus protein D/E/G6/H	NP_002337.1//lymphocyte antigen 6E precursor [Homo sapiens]	1//3;2//1		100287482	SMKR1
10574	CCT7	NM_001009570,NM_001166284,NM_001166285,NM_006429	433.09	407.74	459.65	367.41	494.55	432.54	GO:0070062//extracellular exosome;GO:0005874//microtubule;GO:0005737//cytoplasm;GO:0005832//chaperonin-containing T-complex;GO:0044297//cell body;GO:0005829//cytosol;GO:0005739//mitochondrion;GO:0002199//zona pellucida receptor complex	GO:0005524//ATP binding;GO:0051082//unfolded protein binding;GO:0042802//identical protein binding;GO:0044183//protein binding involved in protein folding	GO:0006457//protein folding;GO:1904851//positive regulation of establishment of protein localization to telomere;GO:0006458//'de novo' protein folding;GO:0061077//chaperone-mediated protein folding;GO:0007339//binding of sperm to zona pellucida;GO:1904874//positive regulation of telomerase RNA localization to Cajal body;GO:1904871//positive regulation of protein localization to Cajal body;GO:0032…	K09499//T-complex protein 1 subunit eta	NP_001159756.1//T-complex protein 1 subunit eta isoform c [Homo sapiens];XP_007968417.1//PREDICTED: T-complex protein 1 subunit eta isoform X1 [Chlorocebus sabaeus];NP_001009570.1//T-complex protein 1 subunit eta isoform b [Homo sapiens]	1//3;3;2//1		100287513	USP17L22
7384	UQCRC1	NM_003365	432.97	431.78	397.21	291.27	369.35	322.61	GO:0005829//cytosol;GO:0043209//myelin sheath;GO:0005750//mitochondrial respiratory chain complex III;GO:0005743//mitochondrial inner membrane;GO:0005739//mitochondrion;GO:0005746//mitochondrial respiratory chain	GO:0046872//metal ion binding;GO:0004222//metalloendopeptidase activity;GO:0008270//zinc ion binding;GO:0031625//ubiquitin protein ligase binding;GO:0008121//ubiquinol-cytochrome-c reductase activity;GO:0003824//catalytic activity;GO:0032403//protein complex binding	GO:0006119//oxidative phosphorylation;GO:0043279//response to alkaloid;GO:0014823//response to activity;GO:0016485//protein processing;GO:0055114//oxidation-reduction process;GO:0009060//aerobic respiration;GO:0006122//mitochondrial electron transport, ubiquinol to cytochrome c	K00414//ubiquinol-cytochrome c reductase core subunit 1	NP_003356.2//cytochrome b-c1 complex subunit 1, mitochondrial precursor [Homo sapiens]	2//1		100287520	#N/A
23770	FKBP8	NM_001308373,NM_012181	432.77	441.58	332.76	286.72	332.86	321.93	GO:0005740//mitochondrial envelope;GO:0043234//protein complex;GO:0030176//integral component of endoplasmic reticulum membrane;GO:0005829//cytosol;GO:0016021//integral component of membrane	GO:0003755//peptidyl-prolyl cis-trans isomerase activity;GO:0042802//identical protein binding;GO:0097718//disordered domain specific binding	GO:0043010//camera-type eye development;GO:0021904//dorsal/ventral neural tube patterning;GO:0030513//positive regulation of BMP signaling pathway;GO:0043066//negative regulation of apoptotic process;GO:0035264//multicellular organism growth;GO:0001933//negative regulation of protein phosphorylation;GO:0001708//cell fate specification;GO:0007224//smoothened signaling pathway	K09574//FK506-binding protein 8 [EC:5.2.1.8]	XP_002912777.1//PREDICTED: peptidyl-prolyl cis-trans isomerase FKBP8 isoform X3 [Ailuropoda melanoleuca];XP_006876371.1//PREDICTED: peptidyl-prolyl cis-trans isomerase FKBP8 isoform X2 [Chrysochloris asiatica]	4;1//3		100287718	#N/A
1460	CSNK2B	NM_001282385,NM_001320	432.77	414.56	360.79	295.94	324.12	316.33	GO:0005956//protein kinase CK2 complex	GO:0019887//protein kinase regulator activity	NA	K03115//casein kinase II subunit beta	XP_011378212.1//PREDICTED: LOW QUALITY PROTEIN: casein kinase II subunit beta [Pteropus vampyrus]	6;1//3		100287896	LOC100287896
10398	MYL9	NM_006097,NM_181526	432.38	435.17	459.1	370.52	705.74	752.46	GO:0005859//muscle myosin complex;GO:0005829//cytosol	GO:0005509//calcium ion binding;GO:0008307//structural constituent of muscle	GO:0006937//regulation of muscle contraction;GO:0006936//muscle contraction;GO:0045652//regulation of megakaryocyte differentiation;GO:0070527//platelet aggregation	K12755//myosin regulatory light chain 9	NP_852667.1//myosin regulatory light polypeptide 9 isoform b [Homo sapiens];XP_017719010.1//PREDICTED: myosin regulatory light polypeptide 9 isoform X1 [Rhinopithecus bieti]	4;2//1		100287898	#N/A
126321	MFSD12	NM_001287529,NM_174983	431.87	451.68	313.66	263.3	237.97	252.76	GO:0005765//lysosomal membrane;GO:0016021//integral component of membrane	NA	GO:0006810//transport	K10955//mucin-2;K22020//mucin-19	NP_001274458.1//major facilitator superfamily domain-containing protein 12 isoform d [Homo sapiens];NP_778148.2//major facilitator superfamily domain-containing protein 12 isoform c [Homo sapiens]	1//3;4		100287932	TIMM23
2876	GPX1	NM_000581,NM_001329455,NM_001329502,NM_001329503,NM_201397	431.86	423.68	490.69	404.75	530.58	561.69	GO:0005759//mitochondrial matrix;GO:0070062//extracellular exosome;GO:0005829//cytosol;GO:0005739//mitochondrion;GO:0005737//cytoplasm	GO:0004602//glutathione peroxidase activity;GO:0017124//SH3 domain binding	GO:0043154//negative regulation of cysteine-type endopeptidase activity involved in apoptotic process;GO:0033194//response to hydroperoxide;GO:0060055//angiogenesis involved in wound healing;GO:0043534//blood vessel endothelial cell migration;GO:0010332//response to gamma radiation;GO:0090201//negative regulation of release of cytochrome c from mitochondria;GO:0045454//cell redox homeostasis;GO:0…	K00432//glutathione peroxidase [EC:1.11.1.9]	XP_010977290.1//PREDICTED: LOW QUALITY PROTEIN: glutathione peroxidase 1 [Camelus dromedarius];NP_001316432.1//glutathione peroxidase 1 isoform 4 [Homo sapiens];XP_015395853.1//PREDICTED: glutathione peroxidase 1, partial [Panthera tigris altaica];NP_001316384.1//glutathione peroxidase 1 isoform 5 [Homo sapiens];NP_000572.2//glutathione peroxidase 1 isoform 1 [Homo sapiens]	1//3;3;2//1		100288142	NBPF20
6282	S100A11	NM_005620	428.63	390.02	504.97	453.87	584.88	642.45	GO:0034774//secretory granule lumen;GO:0070062//extracellular exosome;GO:0005634//nucleus;GO:0005615//extracellular space;GO:0005737//cytoplasm;GO:0001726//ruffle;GO:0005913//cell-cell adherens junction;GO:0005576//extracellular region	GO:0098641//cadherin binding involved in cell-cell adhesion;GO:0044548//S100 protein binding;GO:0005509//calcium ion binding;GO:0048306//calcium-dependent protein binding;GO:0042803//protein homodimerization activity	GO:0007165//signal transduction;GO:0042127//regulation of cell proliferation;GO:0043312//neutrophil degranulation;GO:0008156//negative regulation of DNA replication;GO:0008285//negative regulation of cell proliferation	K17274//calpactin-1 light chain	XP_010340417.1//PREDICTED: uncharacterized protein LOC101045489 [Saimiri boliviensis boliviensis]	1//3		100288287	#N/A
60370	AVPI1	NM_021732	425.88	451.39	162.55	147.7	162.32	169.21	NA	NA	GO:0000187//activation of MAPK activity;GO:0007049//cell cycle	NA	NP_068378.2//arginine vasopressin-induced protein 1 [Homo sapiens]	2//1		100288323	#N/A
2896	GRN	NM_002087	424.65	487.74	266.88	290.2	102	105.07	NA	NA	NA	K02599//Notch 1	XP_004041620.1//PREDICTED: granulins isoform X1 [Gorilla gorilla gorilla]	3		100288332	NPIPA5
896	CCND3	NM_001136017,NM_001136125,NM_001136126,NM_001287427,NM_001287434,NM_001760	423.38	460.08	264.88	225.9	156.83	167.19	GO:0005634//nucleus;GO:0005654//nucleoplasm;GO:0000307//cyclin-dependent protein kinase holoenzyme complex;GO:0005925//focal adhesion;GO:0005829//cytosol;GO:0005886//plasma membrane	GO:0004693//cyclin-dependent protein serine/threonine kinase activity;GO:0019901//protein kinase binding	GO:0007165//signal transduction;GO:0046626//regulation of insulin receptor signaling pathway;GO:0042127//regulation of cell proliferation;GO:0045737//positive regulation of cyclin-dependent protein serine/threonine kinase activity;GO:0000122//negative regulation of transcription from RNA polymerase II promoter;GO:0042098//T cell proliferation;GO:0051301//cell division;GO:0001934//positive regulat…	K10152//G1/S-specific cyclin-D3	BAD93062.1//cyclin D3 variant, partial [Homo sapiens];NP_001129597.1//G1/S-specific cyclin-D3 isoform 3 [Homo sapiens];XP_017528934.1//PREDICTED: G1/S-specific cyclin-D3 isoform X1 [Manis javanica];EPY76657.1//G1/S-specific cyclin D3 isoform 1-like protein [Camelus ferus];NP_001751.1//G1/S-specific cyclin-D3 isoform 2 [Homo sapiens];XP_006069244.1//PREDICTED: G1/S-specific cyclin-D3 isoform X2 [B…	1//3;4;3;2//1		100288413	#N/A
5695	PSMB7	NM_002799	421.16	377.36	466.72	380.72	523.29	456.21	GO:0034774//secretory granule lumen;GO:0070062//extracellular exosome;GO:0005634//nucleus;GO:0005654//nucleoplasm;GO:0000502//proteasome complex;GO:0005839//proteasome core complex;GO:0005829//cytosol;GO:0005576//extracellular region;GO:1904813//ficolin-1-rich granule lumen;GO:0019774//proteasome core complex, beta-subunit complex	GO:0004298//threonine-type endopeptidase activity	GO:0043687//post-translational protein modification;GO:0038061//NIK/NF-kappaB signaling;GO:0051603//proteolysis involved in cellular protein catabolic process;GO:1903955//positive regulation of protein targeting to mitochondrion;GO:0031146//SCF-dependent proteasomal ubiquitin-dependent protein catabolic process;GO:0006521//regulation of cellular amino acid metabolic process;GO:0010972//negative r…	K02739//20S proteasome subunit beta 2 [EC:3.4.25.1]	XP_008004489.1//PREDICTED: proteasome subunit beta type-7 isoform X1 [Chlorocebus sabaeus]	3		100288485	#N/A
10383	TUBB4B	NM_006088	420.96	420.78	1038.11	819.74	1437.06	1454.46	GO:0005874//microtubule;GO:0005737//cytoplasm	GO:0005200//structural constituent of cytoskeleton;GO:0005525//GTP binding;GO:0003924//GTPase activity	GO:0007017//microtubule-based process	K07375//tubulin beta	XP_007945164.1//PREDICTED: tubulin beta-4B chain isoform X1 [Orycteropus afer afer]	5		100288520	#N/A
5250	SLC25A3	NM_002635,NM_005888,NM_213611	415.72	403.37	415	373.67	348.43	330.18	GO:0016020//membrane;GO:0070062//extracellular exosome;GO:0005887//integral component of plasma membrane;GO:0016021//integral component of membrane;GO:0043209//myelin sheath;GO:0005743//mitochondrial inner membrane;GO:0005739//mitochondrion	GO:0015114//phosphate ion transmembrane transporter activity;GO:0015293//symporter activity;GO:0032403//protein complex binding	GO:0006810//transport;GO:0006839//mitochondrial transport	K15102//solute carrier family 25 (mitochondrial phosphate transporter), member 3	NP_005879.1//phosphate carrier protein, mitochondrial isoform a precursor [Homo sapiens];NP_002626.1//phosphate carrier protein, mitochondrial isoform b precursor [Homo sapiens]	3;2//1		100288687	DUX4
388	RHOB	NM_004040	412.68	452.7	215.45	256.68	167.15	191.94	GO:0016020//membrane;GO:0010008//endosome membrane;GO:0070062//extracellular exosome;GO:0005634//nucleus;GO:0005770//late endosome;GO:0005925//focal adhesion;GO:0005622//intracellular;GO:0031902//late endosome membrane;GO:0032154//cleavage furrow;GO:0005829//cytosol;GO:0005769//early endosome;GO:0005886//plasma membrane	GO:0019003//GDP binding;GO:0005525//GTP binding;GO:0003924//GTPase activity	GO:0045786//negative regulation of cell cycle;GO:0030168//platelet activation;GO:0010595//positive regulation of endothelial cell migration;GO:0043065//positive regulation of apoptotic process;GO:0000281//mitotic cytokinesis;GO:0030334//regulation of cell migration;GO:0061154//endothelial tube morphogenesis;GO:0007264//small GTPase mediated signal transduction;GO:0008333//endosome to lysosome tra…	K07856//Ras homolog gene family, member B	XP_016826576.1//PREDICTED: rho-related GTP-binding protein RhoB isoform X2 [Cricetulus griseus]	3		100288695	LIMS4
567	B2M	NM_004048	409.86	366.21	370.2	515.44	390.07	420.51	GO:1990712//HFE-transferrin receptor complex;GO:0070062//extracellular exosome;GO:0042612//MHC class I protein complex;GO:0005925//focal adhesion;GO:0009897//external side of plasma membrane;GO:0005794//Golgi apparatus;GO:0005829//cytosol	GO:0042802//identical protein binding	GO:0033077//T cell differentiation in thymus;GO:0002237//response to molecule of bacterial origin;GO:0033216//ferric iron import;GO:1904440//positive regulation of ferrous iron import across plasma membrane;GO:0055072//iron ion homeostasis;GO:1904437//positive regulation of transferrin receptor binding;GO:0010977//negative regulation of neuron projection development;GO:0071283//cellular response …	K08055//beta-2-microglobulin	CAG33347.1//B2M [Homo sapiens]	2//1		100288797	TMEM239
51330	TNFRSF12A	NM_016639	408.6	407.74	137.77	123.26	326.49	351.68	GO:0001726//ruffle;GO:0009986//cell surface;GO:0016021//integral component of membrane;GO:0005886//plasma membrane	NA	GO:0097191//extrinsic apoptotic signaling pathway;GO:0001525//angiogenesis;GO:0061041//regulation of wound healing;GO:0045773//positive regulation of axon extension;GO:0006931//substrate-dependent cell migration, cell attachment to substrate;GO:0043065//positive regulation of apoptotic process;GO:0045765//regulation of angiogenesis;GO:2001238//positive regulation of extrinsic apoptotic signaling …	K05149//tumor necrosis factor receptor superfamily member 12A	XP_016784722.1//PREDICTED: tumor necrosis factor receptor superfamily member 12A [Pan troglodytes]	2//1		100288801	#N/A
90480	GADD45GIP1	NM_052850	406.5	390.83	375.91	253.96	424.67	370.28	GO:0005759//mitochondrial matrix;GO:0005634//nucleus;GO:0005761//mitochondrial ribosome;GO:0005739//mitochondrion	NA	GO:0071850//mitotic cell cycle arrest;GO:1903862//positive regulation of oxidative phosphorylation;GO:0070126//mitochondrial translational termination;GO:0016032//viral process;GO:0008284//positive regulation of cell proliferation;GO:0070125//mitochondrial translational elongation	K22020//mucin-19	NP_443082.2//growth arrest and DNA damage-inducible proteins-interacting protein 1 [Homo sapiens]	3		100288814	#N/A
5589	PRKCSH	NM_001001329,NM_001289102,NM_001289103,NM_001289104,NM_002743	405.24	447.36	306.98	266.75	405.3	378.83	NA	NA	NA	K08288//protein kinase C substrate 80K-H	XP_008584739.1//PREDICTED: glucosidase 2 subunit beta [Galeopterus variegatus];XP_019514873.1//PREDICTED: glucosidase 2 subunit beta isoform X2 [Hipposideros armiger];XP_003461294.2//PREDICTED: glucosidase 2 subunit beta isoform X1 [Cavia porcellus]	1//3;3;2//1		100288966	LOC100288966
9524	TECR	NM_001321170,NM_138501	405.23	460.15	723.87	537.04	463.06	421.07	GO:0005634//nucleus;GO:0005783//endoplasmic reticulum;GO:0030176//integral component of endoplasmic reticulum membrane;GO:0016021//integral component of membrane;GO:0005789//endoplasmic reticulum membrane;GO:0005737//cytoplasm	GO:0016627//oxidoreductase activity, acting on the CH-CH group of donors;GO:0017099//very-long-chain-acyl-CoA dehydrogenase activity;GO:0016491//oxidoreductase activity	GO:0030497//fatty acid elongation;GO:0035338//long-chain fatty-acyl-CoA biosynthetic process;GO:0042761//very long-chain fatty acid biosynthetic process;GO:0006629//lipid metabolic process	K10258//very-long-chain enoyl-CoA reductase [EC:1.3.1.93]	NP_001308099.1//very-long-chain enoyl-CoA reductase isoform 2 [Homo sapiens];NP_612510.1//very-long-chain enoyl-CoA reductase isoform 1 [Homo sapiens]	1//3;5		100289087	#N/A
3276	PRMT1	NM_001207042,NM_001536,NM_198318	405.01	385.74	296.18	220.85	400.45	362.76	GO:0005634//nucleus;GO:0005654//nucleoplasm;GO:0005829//cytosol;GO:0034709//methylosome;GO:0005737//cytoplasm	GO:0003723//RNA binding;GO:0035242//protein-arginine omega-N asymmetric methyltransferase activity;GO:0008469//histone-arginine N-methyltransferase activity;GO:0042802//identical protein binding;GO:0008168//methyltransferase activity;GO:0008276//protein methyltransferase activity;GO:0042054//histone methyltransferase activity;GO:0016274//protein-arginine N-methyltransferase activity;GO:0048273//m…	GO:0016571//histone methylation;GO:0006355//regulation of transcription, DNA-templated;GO:0006479//protein methylation;GO:0001701//in utero embryonic development;GO:0007166//cell surface receptor signaling pathway;GO:0045652//regulation of megakaryocyte differentiation;GO:0018216//peptidyl-arginine methylation;GO:1900745//positive regulation of p38MAPK cascade;GO:0043985//histone H4-R3 methylatio…	K11434//type I protein arginine methyltransferase [EC:2.1.1.319];K11439//type I protein arginine methyltransferase [EC:2.1.1.319]	NP_001193971.1//protein arginine N-methyltransferase 1 isoform 4 [Homo sapiens];XP_008573608.1//PREDICTED: protein arginine N-methyltransferase 1 isoform X1 [Galeopterus variegatus];XP_014936799.1//PREDICTED: LOW QUALITY PROTEIN: protein arginine N-methyltransferase 1 [Acinonyx jubatus]	4;2//1;5		100289187	TMEM225B
51629	SLC25A39	NM_001143780,NM_001321240,NM_001321241,NM_016016	402.89	383.83	431.82	372.5	295.4	303.36	GO:0005743//mitochondrial inner membrane;GO:0016021//integral component of membrane;GO:0005739//mitochondrion	GO:0022857//transmembrane transporter activity	GO:0006810//transport;GO:0055085//transmembrane transport;GO:0006839//mitochondrial transport;GO:0006783//heme biosynthetic process	K15119//solute carrier family 25, member 39/40	NP_057100.1//solute carrier family 25 member 39 isoform b [Homo sapiens];NP_001308170.1//solute carrier family 25 member 39 isoform d [Homo sapiens];NP_001308169.1//solute carrier family 25 member 39 isoform c [Homo sapiens];NP_001137252.1//solute carrier family 25 member 39 isoform a [Homo sapiens];XP_011523182.1//PREDICTED: solute carrier family 25 member 39 isoform X1 [Homo sapiens]	1//3;3;2//1		100289462	#N/A
5052	PRDX1	NM_001202431,NM_002574,NM_181696,NM_181697	402.85	358.22	795.84	742.46	676.86	683.5	NA	NA	NA	K13279//peroxiredoxin 1 [EC:1.11.1.15]	XP_011857274.1//PREDICTED: peroxiredoxin-1 isoform X1 [Mandrillus leucophaeus]	1//3;3;2//1		100289561	LOC100289561
396	ARHGDIA	NM_001185077,NM_001185078,NM_001301240,NM_001301241,NM_001301242,NM_001301243,NM_004309	401.76	396.99	437.44	358.05	623.04	633.4	GO:0070062//extracellular exosome;GO:0005856//cytoskeleton;GO:0005634//nucleus;GO:0005615//extracellular space;GO:0005829//cytosol;GO:0001772//immunological synapse;GO:0005737//cytoplasm	GO:0005094//Rho GDP-dissociation inhibitor activity;GO:0017048//Rho GTPase binding;GO:0051879//Hsp90 protein binding;GO:0005504//fatty acid binding;GO:0019901//protein kinase binding;GO:0005096//GTPase activator activity	GO:0071260//cellular response to mechanical stimulus;GO:0007162//negative regulation of cell adhesion;GO:0071407//cellular response to organic cyclic compound;GO:0043066//negative regulation of apoptotic process;GO:0050772//positive regulation of axonogenesis;GO:0030336//negative regulation of cell migration;GO:0008360//regulation of cell shape;GO:2000249//regulation of actin cytoskeleton reorgan…	K12462//Rho GDP-dissociation inhibitor	NP_001288172.1//rho GDP-dissociation inhibitor 1 isoform e [Homo sapiens];NP_001288169.1//rho GDP-dissociation inhibitor 1 isoform c [Homo sapiens];XP_003931694.2//PREDICTED: rho GDP-dissociation inhibitor 1 isoform X1 [Saimiri boliviensis boliviensis];NP_001288171.1//rho GDP-dissociation inhibitor 1 isoform d [Homo sapiens]	1//3;2//1;5		100289635	ZNF605
84790	TUBA1C	NM_001303114,NM_001303115,NM_001303116,NM_001303117,NM_032704	400.22	393.1	708.75	609.05	1140.66	1159.87	GO:0005634//nucleus;GO:0005874//microtubule;GO:0005881//cytoplasmic microtubule;GO:0015630//microtubule cytoskeleton;GO:0031982//vesicle;GO:0005737//cytoplasm	GO:0005198//structural molecule activity;GO:0005200//structural constituent of cytoskeleton;GO:0005525//GTP binding;GO:0003924//GTPase activity	GO:0051301//cell division;GO:0007017//microtubule-based process;GO:0030705//cytoskeleton-dependent intracellular transport	K07374//tubulin alpha	XP_012417964.1//PREDICTED: tubulin alpha-1C chain isoform X1 [Odobenus rosmarus divergens];NP_116093.1//tubulin alpha-1C chain isoform c [Homo sapiens];NP_001290043.1//tubulin alpha-1C chain isoform a [Homo sapiens]	4;1//3		100289678	ZNF783
26471	NUPR1	NM_001042483,NM_012385	397.4	378.21	40.85	36.86	139.38	156.65	GO:0005634//nucleus;GO:0005829//cytosol;GO:0032993//protein-DNA complex	GO:0003677//DNA binding;GO:0003682//chromatin binding	GO:2000194//regulation of female gonad development;GO:0045786//negative regulation of cell cycle;GO:0006351//transcription, DNA-templated;GO:0042771//intrinsic apoptotic signaling pathway in response to DNA damage by p53 class mediator;GO:0006473//protein acetylation;GO:0048147//negative regulation of fibroblast proliferation;GO:0016049//cell growth;GO:0002526//acute inflammatory response;GO:0009…	K15626//nuclear protein, 1	NP_036517.1//nuclear protein 1 isoform b [Homo sapiens];NP_001035948.1//nuclear protein 1 isoform a [Homo sapiens]	1//3;2//1		100293516	ZNF587B
27335	EIF3K	NM_001300992,NM_001308393,NM_013234	387.43	362.35	431.12	339.42	344.13	323.72	GO:0016020//membrane;GO:0070062//extracellular exosome;GO:0016282//eukaryotic 43S preinitiation complex;GO:0005634//nucleus;GO:0005829//cytosol;GO:0033290//eukaryotic 48S preinitiation complex;GO:0005852//eukaryotic translation initiation factor 3 complex	GO:0043022//ribosome binding;GO:0003743//translation initiation factor activity	GO:0006413//translational initiation;GO:0006446//regulation of translational initiation;GO:0001731//formation of translation preinitiation complex	K15028//translation initiation factor 3 subunit K	NP_001287921.1//eukaryotic translation initiation factor 3 subunit K isoform 2 [Homo sapiens];XP_008572169.1//PREDICTED: eukaryotic translation initiation factor 3 subunit K [Galeopterus variegatus];XP_007953702.1//PREDICTED: eukaryotic translation initiation factor 3 subunit K isoform X1 [Orycteropus afer afer]	1//3;3		100293534	#N/A
163732	CITED4	NM_133467	384.45	457.66	152.4	131.84	111.66	119.85	NA	NA	NA	K21361//Cbp/p300-interacting transactivator 2	XP_021527780.1//LOW QUALITY PROTEIN: cbp/p300-interacting transactivator 4 [Aotus nancymaae]	2//1		1003	CDH5
81	ACTN4	NM_001322033,NM_004924	383.58	404.99	688.82	645.01	695.66	758.39	NA	NA	NA	K05699//actinin alpha 1/4	XP_017951706.1//PREDICTED: alpha-actinin-4 isoform X3 [Xenopus tropicalis];XP_003467293.1//PREDICTED: alpha-actinin-4 isoform X1 [Cavia porcellus]	1//3;5		100302652	GPR75-ASB3
8878	SQSTM1	NM_001142298,NM_001142299,NM_003900	381.55	380.75	169.2	148.76	423.53	430.84	GO:0005783//endoplasmic reticulum;GO:0005770//late endosome;GO:0000932//P-body;GO:0016234//inclusion body;GO:0005737//cytoplasm;GO:0044754//autolysosome;GO:0005829//cytosol;GO:0005581//collagen trimer;GO:0005776//autophagosome;GO:0070062//extracellular exosome;GO:0043231//intracellular membrane-bounded organelle;GO:0005654//nucleoplasm;GO:0016605//PML body;GO:0016235//aggresome;GO:0044753//amphis…	GO:0042802//identical protein binding;GO:0031625//ubiquitin protein ligase binding;GO:0030971//receptor tyrosine kinase binding;GO:0042803//protein homodimerization activity;GO:0042169//SH2 domain binding;GO:0019901//protein kinase binding;GO:0070530//K63-linked polyubiquitin modification-dependent protein binding;GO:0043130//ubiquitin binding;GO:0005080//protein kinase C binding;GO:0004674//prot…	GO:0006950//response to stress;GO:0035556//intracellular signal transduction;GO:0035973//aggrephagy;GO:0000422//autophagy of mitochondrion;GO:0000122//negative regulation of transcription from RNA polymerase II promoter;GO:0043065//positive regulation of apoptotic process;GO:0006511//ubiquitin-dependent protein catabolic process;GO:0046578//regulation of Ras protein signal transduction;GO:0002376…	K16628//collagen, type VII, alpha;K00738//alpha-1,3-mannosylglycoprotein beta-1,4-N-acetylglucosaminyltransferase A/B [EC:2.4.1.145];K14381//sequestosome 1	NP_003891.1//sequestosome-1 isoform 1 [Homo sapiens];XP_001153075.1//PREDICTED: sequestosome-1 isoform X1 [Pan troglodytes];XP_011532985.1//PREDICTED: sequestosome-1 isoform X2 [Homo sapiens]	4;1//3		100302736	TMED7-TICAM2
6129	RPL7	NM_000971	380.78	317.31	565.4	679.39	412.64	498.42	NA	NA	NA	K02937//large subunit ribosomal protein L7e	XP_003831370.1//PREDICTED: 60S ribosomal protein L7 isoform X1 [Pan paniscus]	3		100303755	PET117
54985	HCFC1R1	NM_001002017,NM_001002018,NM_001288665,NM_001288666,NM_001288667,NM_001288668,NM_001308070,NM_017885	372.86	367.14	341.31	286.45	234.56	258.21	GO:0005654//nucleoplasm;GO:0005737//cytoplasm	NA	NA	K09187//histone-lysine N-methyltransferase MLL2 [EC:2.1.1.43];K19475//WAS/WASL-interacting protein	XP_014688662.1//PREDICTED: host cell factor C1 regulator 1 isoform X1 [Equus asinus];XP_012297321.1//host cell factor C1 regulator 1 isoform X1 [Aotus nancymaae];NP_001275596.1//host cell factor C1 regulator 1 isoform 3 [Homo sapiens];NP_001002017.1//host cell factor C1 regulator 1 isoform 2 [Homo sapiens];NP_060355.1//host cell factor C1 regulator 1 isoform 1 [Homo sapiens]	1//3;3;2//1		100310812	SPDYE2B
5230	PGK1	NM_000291	369.83	355.25	470.16	402.84	528.45	453.48	GO:0016020//membrane;GO:0070062//extracellular exosome;GO:0005615//extracellular space;GO:0045121//membrane raft;GO:0005829//cytosol;GO:0005737//cytoplasm	GO:0047134//protein-disulfide reductase activity;GO:0005524//ATP binding;GO:0004618//phosphoglycerate kinase activity	GO:0071456//cellular response to hypoxia;GO:0061621//canonical glycolysis;GO:0016310//phosphorylation;GO:0016525//negative regulation of angiogenesis;GO:0006094//gluconeogenesis;GO:0006096//glycolytic process;GO:0031639//plasminogen activation;GO:0030855//epithelial cell differentiation	K00927//phosphoglycerate kinase [EC:2.7.2.3]	XP_003269038.1//PREDICTED: phosphoglycerate kinase 1 isoform X1 [Nomascus leucogenys]	3		100310846	ANKRD61
5757	PTMA	NM_001099285,NM_002823	369.14	325.87	821.56	892.44	651.46	667.8	GO:0016021//integral component of membrane	NA	GO:0007275//multicellular organism development	K19607//X-linked retinitis pigmentosa GTPase regulator	XP_020930232.1//prothymosin alpha isoform X1 [Sus scrofa];ELW63422.1//hypothetical protein TREES_T100016057 [Tupaia chinensis]	4;1//3		100316904	SAP25
6157	RPL27A	NM_000990	365.85	318.06	338.28	292.27	432.14	399.49	GO:0016020//membrane;GO:0005783//endoplasmic reticulum;GO:0015934//large ribosomal subunit;GO:0005829//cytosol;GO:0022625//cytosolic large ribosomal subunit	GO:0003723//RNA binding;GO:0003735//structural constituent of ribosome	GO:0006413//translational initiation;GO:0006614//SRP-dependent cotranslational protein targeting to membrane;GO:0019083//viral transcription;GO:0006412//translation;GO:0000184//nuclear-transcribed mRNA catabolic process, nonsense-mediated decay;GO:0002181//cytoplasmic translation;GO:0006364//rRNA processing	K02900//large subunit ribosomal protein L27Ae	XP_004647393.2//PREDICTED: 60S ribosomal protein L27a-like [Octodon degus];XP_004613725.1//PREDICTED: 60S ribosomal protein L27a [Sorex araneus]	4		100329135	TRPC5OS
387	RHOA	NM_001313941,NM_001313943,NM_001313944,NM_001313945,NM_001313946,NM_001313947,NM_001664	364.81	349.9	447.51	428.47	575.85	523.86	GO:0016020//membrane;GO:0005938//cell cortex;GO:0071944//cell periphery;GO:0030054//cell junction;GO:0030496//midbody;GO:0031234//extrinsic component of cytoplasmic side of plasma membrane;GO:0005829//cytosol;GO:0043296//apical junction complex;GO:0043197//dendritic spine;GO:0030424//axon;GO:0005856//cytoskeleton;GO:0070062//extracellular exosome;GO:0005925//focal adhesion;GO:0005622//intracellul…	GO:0019003//GDP binding;GO:0017022//myosin binding;GO:0005525//GTP binding;GO:0003924//GTPase activity	GO:0090051//negative regulation of cell migration involved in sprouting angiogenesis;GO:0016477//cell migration;GO:0034329//cell junction assembly;GO:0045666//positive regulation of neuron differentiation;GO:0097498//endothelial tube lumen extension;GO:0071222//cellular response to lipopolysaccharide;GO:1903673//mitotic cleavage furrow formation;GO:0071902//positive regulation of protein serine/t…	K04513//Ras homolog gene family, member A;K07857//Ras homolog gene family, member C	NP_001300872.1//transforming protein RhoA isoform 2 [Homo sapiens];XP_008047756.1//transforming protein RhoA isoform X1 [Carlito syrichta];NP_001655.1//transforming protein RhoA isoform 1 precursor [Homo sapiens];XP_007168796.1//PREDICTED: transforming protein RhoA isoform X1 [Balaenoptera acutorostrata scammoni];NP_001300873.1//transforming protein RhoA isoform 3 [Homo sapiens];XP_006751764.1//P…	1//3;3		10036	CHAF1A
708	C1QBP	NM_001212	364.16	309.24	321.81	288.48	359.86	351.25	GO:0005759//mitochondrial matrix;GO:0016020//membrane;GO:0005634//nucleus;GO:0005615//extracellular space;GO:0005737//cytoplasm;GO:0009986//cell surface;GO:0005730//nucleolus;GO:0005829//cytosol;GO:0005739//mitochondrion;GO:0005886//plasma membrane	GO:0097177//mitochondrial ribosome binding;GO:0030984//kininogen binding;GO:0005080//protein kinase C binding;GO:0003729//mRNA binding;GO:0003714//transcription corepressor activity;GO:0001849//complement component C1q binding;GO:0008134//transcription factor binding;GO:0005540//hyaluronic acid binding;GO:0031690//adrenergic receptor binding	GO:0039536//negative regulation of RIG-I signaling pathway;GO:0030449//regulation of complement activation;GO:0051897//positive regulation of protein kinase B signaling;GO:0045785//positive regulation of cell adhesion;GO:0032695//negative regulation of interleukin-12 production;GO:0007597//blood coagulation, intrinsic pathway;GO:0014065//phosphatidylinositol 3-kinase signaling;GO:0050687//negativ…	K15414//complement component 1 Q subcomponent-binding protein, mitochondrial	NP_001203.1//complement component 1 Q subcomponent-binding protein, mitochondrial precursor [Homo sapiens]	3		10038	PARP2
84232	MAF1	NM_032272	363.5	351.68	237.3	186.63	334.56	303.68	GO:0043231//intracellular membrane-bounded organelle;GO:0030425//dendrite;GO:0030424//axon;GO:0005634//nucleus;GO:0005654//nucleoplasm;GO:0005622//intracellular;GO:0005737//cytoplasm;GO:0048471//perinuclear region of cytoplasm;GO:0005730//nucleolus;GO:0005829//cytosol;GO:0060077//inhibitory synapse;GO:0005886//plasma membrane	GO:0050811//GABA receptor binding;GO:0000994//RNA polymerase III core binding;GO:0001032//RNA polymerase III type 3 promoter DNA binding;GO:0001030//RNA polymerase III type 1 promoter DNA binding;GO:0001031//RNA polymerase III type 2 promoter DNA binding	GO:0016480//negative regulation of transcription from RNA polymerase III promoter;GO:0006351//transcription, DNA-templated	K20894//shank-associated RH domain-interacting protein	XP_004837813.1//repressor of RNA polymerase III transcription MAF1 homolog isoform X1 [Heterocephalus glaber]	4		100381270	ZBED6
7791	ZYX	NM_001010972,NM_003461	360.01	381.11	237.14	189.67	386.72	415.09	NA	NA	NA	K06273//zyxin	XP_016868076.1//PREDICTED: zyxin isoform X1 [Homo sapiens];EAW51849.1//zyxin, isoform CRA_b [Homo sapiens]	1//3;4		10039	PARP3
113246	C12orf57	NM_001301834,NM_001301836,NM_001301837,NM_001301838,NM_138425	359.66	332.31	296.84	263.13	308.48	277.34	GO:0005737//cytoplasm	NA	GO:0014819//regulation of skeletal muscle contraction;GO:0021540//corpus callosum morphogenesis;GO:0050890//cognition;GO:0048593//camera-type eye morphogenesis;GO:0009791//post-embryonic development;GO:0036343//psychomotor behavior;GO:0021678//third ventricle development	NA	XP_003273833.2//PREDICTED: protein C10 isoform X3 [Nomascus leucogenys];XP_002922271.3//PREDICTED: protein C10 [Ailuropoda melanoleuca];NP_001288765.1//protein C10 isoform 2 [Homo sapiens];XP_012357760.1//PREDICTED: protein C10 isoform X5 [Nomascus leucogenys]	1//3;3		1004	CDH6
5094	PCBP2	NM_001098620,NM_001128911,NM_001128912,NM_001128913,NM_001128914,NM_005016,NM_031989	358.02	350.98	260.79	275.48	352.24	331.28	GO:0016020//membrane;GO:0070062//extracellular exosome;GO:0005634//nucleus;GO:0005654//nucleoplasm;GO:0005925//focal adhesion;GO:0005737//cytoplasm;GO:0005829//cytosol;GO:0030529//intracellular ribonucleoprotein complex	GO:0003723//RNA binding;GO:0003677//DNA binding;GO:1990829//C-rich single-stranded DNA binding;GO:0031625//ubiquitin protein ligase binding;GO:0019899//enzyme binding	GO:0016070//RNA metabolic process;GO:0075522//IRES-dependent viral translational initiation;GO:0000398//mRNA splicing, via spliceosome;GO:0051607//defense response to virus;GO:0050687//negative regulation of defense response to virus;GO:0043161//proteasome-mediated ubiquitin-dependent protein catabolic process;GO:0039694//viral RNA genome replication;GO:0016071//mRNA metabolic process;GO:0032480/…	K13162//poly(rC)-binding protein 2	NP_001122385.1//poly(rC)-binding protein 2 isoform f [Homo sapiens];BAD92062.1//poly(rC)-binding protein 2 isoform b variant, partial [Homo sapiens];NP_001122386.1//poly(rC)-binding protein 2 isoform g [Homo sapiens]	4;1//3;2//1;5		10040	TOM1L1
166	AES	NM_001130,NM_198969,NM_198970	356.43	360.15	362.27	312.52	311.35	333.67	GO:0005654//nucleoplasm;GO:0005634//nucleus	GO:0003714//transcription corepressor activity	GO:0040008//regulation of growth;GO:0010629//negative regulation of gene expression;GO:0090090//negative regulation of canonical Wnt signaling pathway;GO:0000122//negative regulation of transcription from RNA polymerase II promoter;GO:0006357//regulation of transcription from RNA polymerase II promoter;GO:0032091//negative regulation of protein binding;GO:0070555//response to interleukin-1;GO:003…	K04497//groucho	NP_945320.1//amino-terminal enhancer of split isoform a [Homo sapiens];XP_022381157.1//amino-terminal enhancer of split isoform X1 [Enhydra lutris kenyoni];NP_945321.1//amino-terminal enhancer of split isoform c [Homo sapiens];NP_001121.2//amino-terminal enhancer of split isoform b [Homo sapiens]	1//3;5		10042	HMGXB4
23193	GANAB	NM_001278192,NM_001278193,NM_001278194,NM_001329222,NM_001329223,NM_001329224,NM_001329225,NM_198334,NM_198335	355.56	397.35	231.21	241.45	280.39	281.64	GO:0031012//extracellular matrix;GO:0070062//extracellular exosome;GO:0016020//membrane;GO:0017177//glucosidase II complex;GO:0032039//integrator complex;GO:0005737//cytoplasm	GO:0003723//RNA binding;GO:0004553//hydrolase activity, hydrolyzing O-glycosyl compounds;GO:0030246//carbohydrate binding	GO:0016180//snRNA processing;GO:0005975//carbohydrate metabolic process	K13142//integrator complex subunit 5;K05546//alpha 1,3-glucosidase [EC:3.2.1.84]	XP_006730400.1//PREDICTED: neutral alpha-glucosidase AB isoform X5 [Leptonychotes weddellii];XP_014689837.1//PREDICTED: integrator complex subunit 5 [Equus asinus];XP_006730398.1//PREDICTED: neutral alpha-glucosidase AB isoform X3 [Leptonychotes weddellii];XP_003920282.1//PREDICTED: neutral alpha-glucosidase AB isoform X1 [Saimiri boliviensis boliviensis];XP_019501096.1//PREDICTED: neutral alpha-…	1//3;3;2//1		100423062	IGLL5
1843	DUSP1	NM_004417	353.71	373.99	103.84	114.9	107.44	122.17	GO:0005634//nucleus;GO:0005737//cytoplasm	GO:0008330//protein tyrosine/threonine phosphatase activity;GO:0004726//non-membrane spanning protein tyrosine phosphatase activity;GO:0017017//MAP kinase tyrosine/serine/threonine phosphatase activity;GO:0008138//protein tyrosine/serine/threonine phosphatase activity;GO:0004725//protein tyrosine phosphatase activity;GO:0019838//growth factor binding	GO:0090266//regulation of mitotic cell cycle spindle assembly checkpoint;GO:0035335//peptidyl-tyrosine dephosphorylation;GO:0043407//negative regulation of MAP kinase activity;GO:0009416//response to light stimulus;GO:0001706//endoderm formation;GO:0035556//intracellular signal transduction;GO:0000188//inactivation of MAPK activity;GO:0043065//positive regulation of apoptotic process;GO:0033574//…	K21278//dual specificity protein phosphatase 1 [EC:3.1.3.16 3.1.3.48]	NP_004408.1//dual specificity protein phosphatase 1 [Homo sapiens]	3		10043	TOM1
10573	MRPL28	NM_006428	351.2	329.61	254.46	199.13	317.07	281.97	GO:0005761//mitochondrial ribosome;GO:0005762//mitochondrial large ribosomal subunit;GO:0005829//cytosol;GO:0005743//mitochondrial inner membrane;GO:0005739//mitochondrion	GO:0003723//RNA binding;GO:0003735//structural constituent of ribosome	GO:0006412//translation;GO:0070126//mitochondrial translational termination;GO:0070125//mitochondrial translational elongation	K02902//large subunit ribosomal protein L28	EAW85830.1//mitochondrial ribosomal protein L28, isoform CRA_c [Homo sapiens]	4		100431172	#N/A
5702	PSMC3	NM_002804	350.85	339.89	339.58	270.65	437.28	381.12	GO:0034774//secretory granule lumen;GO:0016020//membrane;GO:0005634//nucleus;GO:0005654//nucleoplasm;GO:0000502//proteasome complex;GO:0022624//proteasome accessory complex;GO:0031597//cytosolic proteasome complex;GO:0000932//P-body;GO:0005829//cytosol;GO:0031595//nuclear proteasome complex;GO:0005576//extracellular region;GO:1904813//ficolin-1-rich granule lumen;GO:0008540//proteasome regulatory…	GO:0005524//ATP binding;GO:0042802//identical protein binding;GO:0017025//TBP-class protein binding;GO:0036402//proteasome-activating ATPase activity;GO:0016887//ATPase activity	GO:0043687//post-translational protein modification;GO:0090090//negative regulation of canonical Wnt signaling pathway;GO:0016579//protein deubiquitination;GO:0000209//protein polyubiquitination;GO:0045899//positive regulation of RNA polymerase II transcriptional preinitiation complex assembly;GO:0030433//ubiquitin-dependent ERAD pathway;GO:0016032//viral process;GO:0090263//positive regulation o…	K03065//26S proteasome regulatory subunit T5	AAI07805.1//PSMC3 protein, partial [Homo sapiens]	4		10044	SH2D3C
8971	H1FX	NM_006026	347.6	398.52	269.79	232.6	222.92	217.61	GO:0005634//nucleus;GO:0005730//nucleolus;GO:0000786//nucleosome	GO:0003723//RNA binding;GO:0003677//DNA binding;GO:0045296//cadherin binding	GO:0006334//nucleosome assembly	K11275//histone H1/5	NP_006017.1//histone H1x [Homo sapiens]	3		10045	SH2D3A
6182	MRPL12	NM_002949	346.82	349.91	268.16	214.61	377.97	357.34	GO:0005840//ribosome;GO:0005762//mitochondrial large ribosomal subunit;GO:0005743//mitochondrial inner membrane;GO:0005739//mitochondrion	GO:0003723//RNA binding;GO:0003735//structural constituent of ribosome	GO:0006390//transcription from mitochondrial promoter;GO:0006412//translation;GO:0070126//mitochondrial translational termination;GO:0045893//positive regulation of transcription, DNA-templated;GO:0070125//mitochondrial translational elongation	K02935//large subunit ribosomal protein L7/L12	NP_002940.2//39S ribosomal protein L12, mitochondrial [Homo sapiens]	3		10046	MAMLD1
5307	PITX1	NM_002653	346.34	401.86	153.95	131.67	223.96	235.81	GO:0005634//nucleus;GO:0005730//nucleolus;GO:0005667//transcription factor complex;GO:0005737//cytoplasm	GO:0001190//transcriptional activator activity, RNA polymerase II transcription factor binding;GO:0000978//RNA polymerase II proximal promoter sequence-specific DNA binding;GO:0001077//transcriptional activator activity, RNA polymerase II proximal promoter sequence-specific DNA binding;GO:0003700//DNA binding transcription factor activity;GO:0001085//RNA polymerase II transcription factor binding	GO:0009653//anatomical structure morphogenesis;GO:0014707//branchiomeric skeletal muscle development;GO:0021983//pituitary gland development;GO:0035116//embryonic hindlimb morphogenesis;GO:0048625//myoblast fate commitment;GO:0051216//cartilage development;GO:0001501//skeletal system development	K09356//paired-like homeodomain transcription factor 1	XP_008012679.1//PREDICTED: pituitary homeobox 1 isoform X1 [Chlorocebus sabaeus]	4		100462977	MTRNR2L1
5694	PSMB6	NM_001270481,NM_002798	344.18	313.83	367.97	294.84	419.7	382.99	GO:0070062//extracellular exosome;GO:0005634//nucleus;GO:0005654//nucleoplasm;GO:0000502//proteasome complex;GO:0005829//cytosol;GO:0019774//proteasome core complex, beta-subunit complex;GO:0005839//proteasome core complex	GO:0004175//endopeptidase activity;GO:0004298//threonine-type endopeptidase activity;GO:0045296//cadherin binding	GO:0043687//post-translational protein modification;GO:0038061//NIK/NF-kappaB signaling;GO:0051603//proteolysis involved in cellular protein catabolic process;GO:0031146//SCF-dependent proteasomal ubiquitin-dependent protein catabolic process;GO:0006521//regulation of cellular amino acid metabolic process;GO:0010972//negative regulation of G2/M transition of mitotic cell cycle;GO:0090090//negativ…	K02738//20S proteasome subunit beta 1 [EC:3.4.25.1]	XP_008008144.1//PREDICTED: proteasome subunit beta type-6 isoform X1 [Chlorocebus sabaeus];XP_008008145.1//PREDICTED: proteasome subunit beta type-6 isoform X2 [Chlorocebus sabaeus]	1//3;2//1		100462981	MTRNR2L2
5691	PSMB3	NM_002795	343.85	315.55	479.21	385.29	556.96	510.94	GO:0070062//extracellular exosome;GO:0005634//nucleus;GO:0019774//proteasome core complex, beta-subunit complex;GO:0005737//cytoplasm	GO:0004298//threonine-type endopeptidase activity	GO:0043161//proteasome-mediated ubiquitin-dependent protein catabolic process	K02735//20S proteasome subunit beta 3 [EC:3.4.25.1]	XP_004454988.1//PREDICTED: proteasome subunit beta type-3 [Dasypus novemcinctus]	3		100462983	MTRNR2L3
10131	TRAP1	NM_001272049,NM_016292	341.44	331.53	250.55	205.42	248.96	228.72	GO:0005759//mitochondrial matrix;GO:0016020//membrane;GO:0070062//extracellular exosome;GO:0005654//nucleoplasm;GO:0005811//lipid droplet;GO:0005758//mitochondrial intermembrane space;GO:0005743//mitochondrial inner membrane;GO:0005739//mitochondrion	GO:0005164//tumor necrosis factor receptor binding;GO:0003723//RNA binding;GO:0005524//ATP binding;GO:0051082//unfolded protein binding;GO:0019901//protein kinase binding	GO:0006457//protein folding;GO:1901856//negative regulation of cellular respiration;GO:1903427//negative regulation of reactive oxygen species biosynthetic process;GO:1903751//negative regulation of intrinsic apoptotic signaling pathway in response to hydrogen peroxide;GO:0006950//response to stress;GO:0009386//translational attenuation;GO:0061077//chaperone-mediated protein folding	K09488//TNF receptor-associated protein 1	NP_001258978.1//heat shock protein 75 kDa, mitochondrial isoform 2 [Homo sapiens];XP_004057143.1//PREDICTED: heat shock protein 75 kDa, mitochondrial [Gorilla gorilla gorilla]	1//3;2//1		100463285	MTRNR2L4
5886	RAD23A	NM_001270362,NM_001270363,NM_005053	339.86	347.38	149.66	132.57	253.82	270.76	GO:0005634//nucleus;GO:0005654//nucleoplasm;GO:0005815//microtubule organizing center;GO:0000502//proteasome complex;GO:0043234//protein complex;GO:0005829//cytosol;GO:0005737//cytoplasm	GO:0003697//single-stranded DNA binding;GO:0031593//polyubiquitin modification-dependent protein binding;GO:0003684//damaged DNA binding;GO:0019900//kinase binding;GO:1990381//ubiquitin-specific protease binding	GO:0032434//regulation of proteasomal ubiquitin-dependent protein catabolic process;GO:0016032//viral process;GO:0032436//positive regulation of proteasomal ubiquitin-dependent protein catabolic process;GO:0006289//nucleotide-excision repair;GO:0043161//proteasome-mediated ubiquitin-dependent protein catabolic process;GO:0016579//protein deubiquitination;GO:0045070//positive regulation of viral g…	K10839//UV excision repair protein RAD23	NP_001257292.1//UV excision repair protein RAD23 homolog A isoform 3 [Homo sapiens];BAD92950.1//UV excision repair protein RAD23 homolog A variant, partial [Homo sapiens]	1//3;3		100463289	MTRNR2L5
6628	SNRPB	NM_003091,NM_198216	339.24	335.42	306	261.31	362.66	352.44	GO:0005685//U1 snRNP;GO:0005686//U2 snRNP;GO:0005737//cytoplasm;GO:0046540//U4/U6 x U5 tri-snRNP complex;GO:0071204//histone pre-mRNA 3'end processing complex;GO:0005681//spliceosomal complex;GO:0005829//cytosol;GO:0070062//extracellular exosome;GO:0005634//nucleus;GO:0034719//SMN-Sm protein complex;GO:0005654//nucleoplasm;GO:0034709//methylosome;GO:0005687//U4 snRNP;GO:0071013//catalytic step 2 …	GO:0030620//U2 snRNA binding;GO:0003723//RNA binding;GO:0071208//histone pre-mRNA DCP binding;GO:0070034//telomerase RNA binding	GO:0008334//histone mRNA metabolic process;GO:0000398//mRNA splicing, via spliceosome;GO:0006479//protein methylation;GO:0051170//nuclear import;GO:0006369//termination of RNA polymerase II transcription;GO:0008380//RNA splicing;GO:0000387//spliceosomal snRNP assembly	K11086//small nuclear ribonucleoprotein B and B'	XP_006110180.2//PREDICTED: LOW QUALITY PROTEIN: small nuclear ribonucleoprotein-associated proteins B and B' [Myotis lucifugus];XP_002830162.2//PREDICTED: LOW QUALITY PROTEIN: small nuclear ribonucleoprotein-associated proteins B and B' [Pongo abelii]	1//3;3		100463482	MTRNR2L6
9040	UBE2M	NM_003969	337.72	332.05	228.84	186.08	290.21	273.21	NA	NA	NA	K10579//ubiquitin-conjugating enzyme E2 M	XP_004780566.2//PREDICTED: NEDD8-conjugating enzyme Ubc12 [Mustela putorius furo];XP_011931728.1//PREDICTED: NEDD8-conjugating enzyme Ubc12 [Cercocebus atys]	3		100463486	MTRNR2L8
6233	RPS27A	NM_001135592,NM_001177413,NM_002954	337.21	305.86	369.29	451.79	359.22	421.8	GO:0005840//ribosome	GO:0003735//structural constituent of ribosome	GO:0006412//translation	K02977//small subunit ribosomal protein S27Ae;K08770//ubiquitin C	XP_009235580.1//PREDICTED: ubiquitin-40S ribosomal protein S27a, partial [Pongo abelii];XP_011985960.1//PREDICTED: ubiquitin-40S ribosomal protein S27a [Ovis aries musimon]	1//3;2//1;5		100463487	MTRNR2L9
5499	PPP1CA	NM_001008709,NM_002708,NM_206873	336.8	315.62	291.46	240.15	340.82	315.51	GO:0070062//extracellular exosome;GO:0005634//nucleus;GO:0005654//nucleoplasm;GO:0042587//glycogen granule;GO:0005737//cytoplasm;GO:0043204//perikaryon;GO:0043025//neuronal cell body;GO:0043005//neuron projection;GO:0005730//nucleolus;GO:0072357//PTW/PP1 phosphatase complex;GO:0005913//cell-cell adherens junction;GO:0005829//cytosol;GO:0000164//protein phosphatase type 1 complex;GO:0043197//dendr…	GO:0098641//cadherin binding involved in cell-cell adhesion;GO:0004722//protein serine/threonine phosphatase activity;GO:0016791//phosphatase activity;GO:0046872//metal ion binding;GO:0004721//phosphoprotein phosphatase activity;GO:0043021//ribonucleoprotein complex binding;GO:0032403//protein complex binding;GO:0008157//protein phosphatase 1 binding	GO:0019433//triglyceride catabolic process;GO:0030324//lung development;GO:0005981//regulation of glycogen catabolic process;GO:1904886//beta-catenin destruction complex disassembly;GO:0060828//regulation of canonical Wnt signaling pathway;GO:0005977//glycogen metabolic process;GO:0032091//negative regulation of protein binding;GO:0006470//protein dephosphorylation;GO:0016311//dephosphorylation;G…	K06269//serine/threonine-protein phosphatase PP1 catalytic subunit [EC:3.1.3.16]	NP_996756.1//serine/threonine-protein phosphatase PP1-alpha catalytic subunit isoform 2 [Homo sapiens];XP_004437757.1//PREDICTED: serine/threonine-protein phosphatase PP1-alpha catalytic subunit [Ceratotherium simum simum]	1//3;3		100463488	MTRNR2L10
10581	IFITM2	NM_006435	336.14	327.13	476.79	411.48	219.87	218.84	GO:0016021//integral component of membrane;GO:0005886//plasma membrane	NA	GO:0035456//response to interferon-beta;GO:0060337//type I interferon signaling pathway;GO:0051607//defense response to virus;GO:0046597//negative regulation of viral entry into host cell;GO:0035455//response to interferon-alpha;GO:0045071//negative regulation of viral genome replication;GO:0034341//response to interferon-gamma;GO:0006955//immune response;GO:0009615//response to virus	K06566//interferon induced transmembrane protein	NP_006426.2//interferon-induced transmembrane protein 2 [Homo sapiens]	2//1		10047	#N/A
54539	NDUFB11	NM_001135998,NM_019056	334.88	314.09	367.75	291.29	348.57	349.95	GO:0005747//mitochondrial respiratory chain complex I;GO:0016021//integral component of membrane	NA	GO:0032981//mitochondrial respiratory chain complex I assembly	K11351//NADH dehydrogenase (ubiquinone) 1 beta subcomplex subunit 11	XP_011838227.1//PREDICTED: NADH dehydrogenase [ubiquinone] 1 beta subcomplex subunit 11, mitochondrial isoform X2 [Mandrillus leucophaeus];XP_011838226.1//PREDICTED: NADH dehydrogenase [ubiquinone] 1 beta subcomplex subunit 11, mitochondrial isoform X1 [Mandrillus leucophaeus]	6;2//1		10048	RANBP9
468	ATF4	NM_001675,NM_182810	333.46	328.6	161.06	167.37	279.54	308.07	GO:0005634//nucleus;GO:0005737//cytoplasm;GO:1990590//ATF1-ATF4 transcription factor complex;GO:1990617//CHOP-ATF4 complex;GO:1990589//ATF4-CREB1 transcription factor complex	GO:0003677//DNA binding;GO:0008022//protein C-terminus binding;GO:0001046//core promoter sequence-specific DNA binding;GO:0003700//DNA binding transcription factor activity;GO:0043522//leucine zipper domain binding	GO:1903351//cellular response to dopamine;GO:0034198//cellular response to amino acid starvation;GO:0006357//regulation of transcription from RNA polymerase II promoter;GO:0006520//cellular amino acid metabolic process;GO:0042149//cellular response to glucose starvation	K04374//cyclic AMP-dependent transcription factor ATF-4	NP_877962.1//cyclic AMP-dependent transcription factor ATF-4 [Homo sapiens]	4;2//1		10049	DNAJB6
10409	BASP1	NM_001271606,NM_006317	333.21	356.37	466.21	526.92	240.33	265.53	GO:0070062//extracellular exosome;GO:0008180//COP9 signalosome;GO:0016607//nuclear speck;GO:0030054//cell junction;GO:0005886//plasma membrane;GO:0005737//cytoplasm	GO:0003714//transcription corepressor activity;GO:0019904//protein domain specific binding;GO:0044212//transcription regulatory region DNA binding	GO:0045892//negative regulation of transcription, DNA-templated;GO:0021762//substantia nigra development;GO:0072112//glomerular visceral epithelial cell differentiation	K17272//brain acid soluble protein 1	XP_007959444.1//PREDICTED: brain acid soluble protein 1 isoform X1 [Chlorocebus sabaeus]	4;1//3		100499483	CCDC180
231	AKR1B1	NM_001346142,NM_001628	332.53	321.3	234.56	192.55	236.63	220.05	GO:0070062//extracellular exosome;GO:0005654//nucleoplasm;GO:0005829//cytosol	GO:0043795//glyceraldehyde oxidoreductase activity;GO:0004032//alditol:NADP+ 1-oxidoreductase activity	GO:0044598//doxorubicin metabolic process;GO:0072001//renal system development;GO:0035809//regulation of urine volume;GO:0043066//negative regulation of apoptotic process;GO:0003091//renal water homeostasis;GO:0044597//daunorubicin metabolic process	K00011//aldehyde reductase [EC:1.1.1.21]	XP_017831116.1//PREDICTED: aldose reductase isoform X1 [Callithrix jacchus];XP_007981166.1//PREDICTED: aldose reductase [Chlorocebus sabaeus]	1//3;3		1005	CDH7
7531	YWHAE	NM_006761	332.49	285.77	477.67	545.89	385.43	429.59	GO:0016020//membrane;GO:0030424//axon;GO:0070062//extracellular exosome;GO:0005634//nucleus;GO:0005925//focal adhesion;GO:0042470//melanosome;GO:0005737//cytoplasm;GO:0005829//cytosol;GO:0090724//central region of growth cone;GO:0005739//mitochondrion;GO:0005886//plasma membrane;GO:0005871//kinesin complex;GO:0030659//cytoplasmic vesicle membrane	GO:0003723//RNA binding;GO:0031625//ubiquitin protein ligase binding;GO:0046982//protein heterodimerization activity;GO:0050815//phosphoserine residue binding;GO:0005246//calcium channel regulator activity;GO:0051219//phosphoprotein binding;GO:0015459//potassium channel regulator activity;GO:0042826//histone deacetylase binding;GO:0042802//identical protein binding;GO:0017112//Rab guanyl-nucleoti…	GO:0043154//negative regulation of cysteine-type endopeptidase activity involved in apoptotic process;GO:0086013//membrane repolarization during cardiac muscle cell action potential;GO:0003064//regulation of heart rate by hormone;GO:0035329//hippo signaling;GO:0021766//hippocampus development;GO:0035556//intracellular signal transduction;GO:0051480//regulation of cytosolic calcium ion concentrati…	K06630//14-3-3 protein epsilon	XP_011811223.1//PREDICTED: 14-3-3 protein epsilon isoform X1 [Colobus angolensis palliatus]	4		10050	#N/A
10535	RNASEH2A	NM_006397	331.76	317.12	279.66	226.04	214.75	186.36	GO:0005654//nucleoplasm;GO:0005829//cytosol;GO:0032299//ribonuclease H2 complex	GO:0003723//RNA binding;GO:0046872//metal ion binding;GO:0004523//RNA-DNA hybrid ribonuclease activity;GO:0004540//ribonuclease activity	GO:0006401//RNA catabolic process;GO:0006298//mismatch repair;GO:0006260//DNA replication;GO:0043137//DNA replication, removal of RNA primer	K10743//ribonuclease H2 subunit A [EC:3.1.26.4]	NP_006388.2//ribonuclease H2 subunit A [Homo sapiens]	2//1		100500938	#N/A
6723	SRM	NM_003132	331.48	335.37	426.95	320.04	474.75	477.86	NA	GO:0004766//spermidine synthase activity;GO:0016740//transferase activity;GO:0042803//protein homodimerization activity	GO:1990830//cellular response to leukemia inhibitory factor;GO:0008295//spermidine biosynthetic process;GO:0006596//polyamine biosynthetic process	K00797//spermidine synthase [EC:2.5.1.16]	XP_016809435.1//PREDICTED: spermidine synthase [Pan troglodytes]	2//1		100505385	IQCJ-SCHIP1
381	ARF5	NM_001662	330.45	320.26	281	232.03	342.37	311.84	NA	NA	NA	K07940//ADP-ribosylation factor 5	XP_006069779.1//PREDICTED: LOW QUALITY PROTEIN: ADP-ribosylation factor 5 [Bubalus bubalis]	3		100505478	#N/A
1175	AP2S1	NM_001301076,NM_001301078,NM_001301081,NM_004069,NM_021575	328.42	317.55	356.03	284.52	364.27	340.32	GO:0030666//endocytic vesicle membrane;GO:0005829//cytosol;GO:0045334//clathrin-coated endocytic vesicle;GO:0030122//AP-2 adaptor complex;GO:0036020//endolysosome membrane;GO:0005886//plasma membrane;GO:0030669//clathrin-coated endocytic vesicle membrane	GO:0008565//protein transporter activity;GO:0005215//transporter activity	GO:0034383//low-density lipoprotein particle clearance;GO:0007018//microtubule-based movement;GO:0030100//regulation of endocytosis;GO:0072583//clathrin-dependent endocytosis;GO:0050690//regulation of defense response to virus by virus;GO:0048013//ephrin receptor signaling pathway;GO:0061024//membrane organization;GO:0016192//vesicle-mediated transport;GO:0006886//intracellular protein transport;…	K11827//AP-2 complex subunit sigma-1	NP_001288005.1//AP-2 complex subunit sigma isoform 3 [Homo sapiens];XP_004479122.2//PREDICTED: AP-2 complex subunit sigma [Dasypus novemcinctus];NP_001288010.1//AP-2 complex subunit sigma isoform 5 [Homo sapiens]	4;1//3;3		100505549	LOC100505549
6301	SARS	NM_001330669,NM_006513	326.5	290.38	126.69	110.79	212.58	204.06	GO:0070062//extracellular exosome;GO:0005634//nucleus;GO:0005829//cytosol;GO:0005737//cytoplasm	GO:0003723//RNA binding;GO:0004828//serine-tRNA ligase activity;GO:0098619//selenocysteine-tRNA ligase activity;GO:0001046//core promoter sequence-specific DNA binding;GO:0005524//ATP binding;GO:0042803//protein homodimerization activity	GO:0016525//negative regulation of angiogenesis;GO:0006351//transcription, DNA-templated;GO:0006434//seryl-tRNA aminoacylation;GO:0016259//selenocysteine metabolic process;GO:0008033//tRNA processing;GO:0000122//negative regulation of transcription from RNA polymerase II promoter;GO:0006418//tRNA aminoacylation for protein translation;GO:0097056//selenocysteinyl-tRNA(Sec) biosynthetic process;GO:…	K01875//seryl-tRNA synthetase [EC:6.1.1.11]	NP_001317598.1//serine--tRNA ligase, cytoplasmic isoform b [Homo sapiens];NP_006504.2//serine--tRNA ligase, cytoplasmic isoform a [Homo sapiens]	1//3;3		100505573	INAFM2
1173	AP2M1	NM_001025205,NM_001311198,NM_004068	326.01	327.22	387.88	349.52	469.44	457.29	GO:0030666//endocytic vesicle membrane;GO:0045334//clathrin-coated endocytic vesicle;GO:0036020//endolysosome membrane;GO:0030669//clathrin-coated endocytic vesicle membrane;GO:0005829//cytosol;GO:0005739//mitochondrion;GO:0005886//plasma membrane;GO:0070062//extracellular exosome;GO:0005765//lysosomal membrane;GO:0030125//clathrin vesicle coat;GO:0030122//AP-2 adaptor complex;GO:0030131//clathri…	GO:0005048//signal sequence binding;GO:0008289//lipid binding;GO:0044325//ion channel binding;GO:0097718//disordered domain specific binding;GO:0050750//low-density lipoprotein particle receptor binding;GO:0005215//transporter activity	GO:0031623//receptor internalization;GO:0016185//synaptic vesicle budding from presynaptic endocytic zone membrane;GO:0016192//vesicle-mediated transport;GO:0016050//vesicle organization;GO:0006897//endocytosis;GO:0032802//low-density lipoprotein particle receptor catabolic process;GO:0034383//low-density lipoprotein particle clearance;GO:0097494//regulation of vesicle size;GO:0007018//microtubul…	K11826//AP-2 complex subunit mu-1	NP_001298127.1//AP-2 complex subunit mu isoform c [Homo sapiens];BAD32167.1//mKIAA0109 protein, partial [Mus musculus];NP_033809.1//AP-2 complex subunit mu isoform 1 [Mus musculus]	1//3;3		100505591	LRRC3C
3068	HDGF	NM_001126050,NM_001126051,NM_001319186,NM_001319187,NM_001319188,NM_004494	325.83	327.44	303.93	281.61	509.71	501.52	GO:0031012//extracellular matrix;GO:0017053//transcriptional repressor complex;GO:0005654//nucleoplasm;GO:0005615//extracellular space;GO:0005576//extracellular region;GO:0005737//cytoplasm	GO:0001106//RNA polymerase II transcription corepressor activity;GO:0003723//RNA binding;GO:0008083//growth factor activity;GO:0003677//DNA binding;GO:0001222//transcription corepressor binding;GO:0000166//nucleotide binding;GO:0008201//heparin binding	GO:0000122//negative regulation of transcription from RNA polymerase II promoter;GO:0007165//signal transduction;GO:0036498//IRE1-mediated unfolded protein response;GO:0008283//cell proliferation;GO:0009987//cellular process;GO:0006351//transcription, DNA-templated	K16641//hepatoma-derived growth factor	XP_015311029.1//PREDICTED: hepatoma-derived growth factor isoform X1 [Macaca fascicularis];NP_001306115.1//hepatoma-derived growth factor isoform d [Homo sapiens];NP_001119523.1//hepatoma-derived growth factor isoform c [Homo sapiens];NP_001119522.1//hepatoma-derived growth factor isoform b [Homo sapiens];NP_004485.1//hepatoma-derived growth factor isoform a [Homo sapiens]	1//3;2//1		100505679	UBE2Q2L
4904	YBX1	NM_004559	325.57	292.25	529.02	532.77	400.93	452.15	GO:0043231//intracellular membrane-bounded organelle;GO:0070062//extracellular exosome;GO:0010494//cytoplasmic stress granule;GO:0005634//nucleus;GO:0005654//nucleoplasm;GO:0031965//nuclear membrane;GO:0070937//CRD-mediated mRNA stability complex;GO:0005737//cytoplasm;GO:0071204//histone pre-mRNA 3'end processing complex;GO:0030529//intracellular ribonucleoprotein complex;GO:0005829//cytosol;GO:0…	GO:0000978//RNA polymerase II proximal promoter sequence-specific DNA binding;GO:0003677//DNA binding;GO:0003723//RNA binding;GO:0001077//transcriptional activator activity, RNA polymerase II proximal promoter sequence-specific DNA binding;GO:0003690//double-stranded DNA binding;GO:0003697//single-stranded DNA binding;GO:0003682//chromatin binding;GO:0051020//GTPase binding;GO:0003700//DNA bindin…	GO:0006397//mRNA processing;GO:0000398//mRNA splicing, via spliceosome;GO:1903608//protein localization to cytoplasmic stress granule;GO:0006355//regulation of transcription, DNA-templated;GO:0001701//in utero embryonic development;GO:0006351//transcription, DNA-templated;GO:0051781//positive regulation of cell division;GO:0006366//transcription from RNA polymerase II promoter;GO:0000122//negativ…	K09276//Y-box-binding protein 1	AAA35750.1//DNA-binding protein B, partial [Homo sapiens]	4		100505724	#N/A
27166	PRELID1	NM_001271828,NM_013237	323.45	311.42	271.73	212.04	549.73	502.71	GO:0005654//nucleoplasm;GO:0043234//protein complex;GO:0005758//mitochondrial intermembrane space;GO:0005739//mitochondrion	GO:1990050//phosphatidic acid transporter activity	GO:0070234//positive regulation of T cell apoptotic process;GO:0010950//positive regulation of endopeptidase activity;GO:0045580//regulation of T cell differentiation;GO:0043066//negative regulation of apoptotic process;GO:0090201//negative regulation of release of cytochrome c from mitochondria;GO:0006915//apoptotic process;GO:0097035//regulation of membrane lipid distribution;GO:0007275//multic…	K07912//Ras-related protein Rab-24;K15588//histone-lysine N-methyltransferase NSD1 [EC:2.1.1.43]	NP_001258757.1//PRELI domain-containing protein 1, mitochondrial isoform 2 precursor [Homo sapiens];NP_037369.1//PRELI domain-containing protein 1, mitochondrial isoform 1 precursor [Homo sapiens]	1//3;3		100505741	#N/A
5714	PSMD8	NM_002812	321.05	307.34	303.57	236.52	343.1	326.36	GO:0070062//extracellular exosome;GO:0005634//nucleus;GO:0005654//nucleoplasm;GO:0008541//proteasome regulatory particle, lid subcomplex;GO:0000502//proteasome complex;GO:0022624//proteasome accessory complex;GO:0005838//proteasome regulatory particle;GO:0005829//cytosol	NA	GO:0043687//post-translational protein modification;GO:0038061//NIK/NF-kappaB signaling;GO:0043248//proteasome assembly;GO:1903955//positive regulation of protein targeting to mitochondrion;GO:0031146//SCF-dependent proteasomal ubiquitin-dependent protein catabolic process;GO:0006521//regulation of cellular amino acid metabolic process;GO:0010972//negative regulation of G2/M transition of mitotic…	K03031//26S proteasome regulatory subunit N12	NP_002803.2//26S proteasome non-ATPase regulatory subunit 8 [Homo sapiens]	4		100505753	#N/A
2547	XRCC6	NM_001288976,NM_001288977,NM_001288978,NM_001469	320.81	297.86	375.71	332.96	308.93	296.77	GO:0034774//secretory granule lumen;GO:0070419//nonhomologous end joining complex;GO:0016020//membrane;GO:0043564//Ku70:Ku80 complex;GO:0005634//nucleus;GO:0005654//nucleoplasm;GO:0000784//nuclear chromosome, telomeric region;GO:0005737//cytoplasm;GO:0005730//nucleolus;GO:0005667//transcription factor complex;GO:0043234//protein complex;GO:0005829//cytosol;GO:0005576//extracellular region;GO:1904…	GO:0003723//RNA binding;GO:0003677//DNA binding;GO:0005524//ATP binding;GO:0051575//5'-deoxyribose-5-phosphate lyase activity;GO:0044212//transcription regulatory region DNA binding;GO:0003690//double-stranded DNA binding;GO:0044877//macromolecular complex binding;GO:0004003//ATP-dependent DNA helicase activity;GO:0042162//telomeric DNA binding;GO:0008022//protein C-terminus binding;GO:0003684//d…	GO:0097680//double-strand break repair via classical nonhomologous end joining;GO:0071481//cellular response to X-ray;GO:0032481//positive regulation of type I interferon production;GO:0075713//establishment of integrated proviral latency;GO:0006266//DNA ligation;GO:0002218//activation of innate immune response;GO:0071475//cellular hyperosmotic salinity response;GO:0048660//regulation of smooth m…	K10884//ATP-dependent DNA helicase 2 subunit 1	NP_001275907.1//X-ray repair cross-complementing protein 6 isoform 3 [Homo sapiens];NP_001460.1//X-ray repair cross-complementing protein 6 isoform 1 [Homo sapiens];NP_001275906.1//X-ray repair cross-complementing protein 6 isoform 2 [Homo sapiens]	1//3;4		100505767	SPDYE18
4191	MDH2	NM_001282403,NM_001282404,NM_005918	320.52	309.34	322.18	260.98	285.32	273.7	GO:0005759//mitochondrial matrix;GO:0070062//extracellular exosome;GO:0005634//nucleus;GO:0043209//myelin sheath;GO:0005743//mitochondrial inner membrane;GO:0005739//mitochondrion	GO:0003723//RNA binding;GO:0046554//malate dehydrogenase (NADP+) activity;GO:0043621//protein self-association;GO:0030060//L-malate dehydrogenase activity	GO:0006099//tricarboxylic acid cycle;GO:0006107//oxaloacetate metabolic process;GO:0006475//internal protein amino acid acetylation;GO:0006094//gluconeogenesis;GO:0005975//carbohydrate metabolic process;GO:0009060//aerobic respiration;GO:0006734//NADH metabolic process;GO:0006108//malate metabolic process	K00026//malate dehydrogenase [EC:1.1.1.37]	NP_001269332.1//malate dehydrogenase, mitochondrial isoform 2 precursor [Homo sapiens];CAG38785.1//MDH2 [Homo sapiens];XP_008016570.1//PREDICTED: malate dehydrogenase, mitochondrial isoform X1 [Chlorocebus sabaeus]	1//3;3		100505841	#N/A
6633	SNRPD2	NM_004597,NM_177542	315.55	262.66	466.51	389.13	360.75	360.59	NA	NA	NA	K11096//small nuclear ribonucleoprotein D2	EPY84968.1//small nuclear ribonucleoprotein Sm D2 [Camelus ferus];XP_005497742.2//PREDICTED: small nuclear ribonucleoprotein Sm D2 [Zonotrichia albicollis]	6;3		100505876	CEBPZOS
23406	COTL1	NM_021149	315.42	307.49	260.46	243.54	287.8	310.88	GO:0034774//secretory granule lumen;GO:0070062//extracellular exosome;GO:0005856//cytoskeleton;GO:0005634//nucleus;GO:0005622//intracellular;GO:1904813//ficolin-1-rich granule lumen;GO:0005576//extracellular region	GO:0003779//actin binding;GO:0019899//enzyme binding	GO:0050832//defense response to fungus;GO:0043312//neutrophil degranulation	K13171//serine/arginine repetitive matrix protein 1	XP_006045774.1//PREDICTED: coactosin-like protein [Bubalus bubalis]	3		100505989	SMIM31
84798	C19orf48	NM_001290149,NM_001290150,NM_001290151,NM_001290152,NM_001290153,NM_001290154,NM_001290155,NM_032712,NM_199249,NM_199250	314.68	322.54	101.42	93.51	144.96	155.95	NA	NA	NA	K09228//KRAB domain-containing zinc finger protein;K12642//plakophilin 2	XP_004089434.1//PREDICTED: uncharacterized protein C19orf48 homolog [Nomascus leucogenys]	1//3;2//1		100505993	TMEM210
4723	NDUFV1	NM_001166102,NM_007103	313.46	313.43	253.92	198.5	223.73	198.42	GO:0005747//mitochondrial respiratory chain complex I;GO:0005829//cytosol;GO:0005743//mitochondrial inner membrane;GO:0070469//respiratory chain;GO:0005739//mitochondrion	GO:0046872//metal ion binding;GO:0010181//FMN binding;GO:0051539//4 iron, 4 sulfur cluster binding;GO:0051287//NAD binding;GO:0008137//NADH dehydrogenase (ubiquinone) activity	GO:0032981//mitochondrial respiratory chain complex I assembly;GO:0006120//mitochondrial electron transport, NADH to ubiquinone;GO:0042775//mitochondrial ATP synthesis coupled electron transport	K03942//NADH dehydrogenase (ubiquinone) flavoprotein 1 [EC:1.6.5.3 1.6.99.3]	NP_001159574.1//NADH dehydrogenase [ubiquinone] flavoprotein 1, mitochondrial isoform 2 precursor [Homo sapiens];NP_009034.2//NADH dehydrogenase [ubiquinone] flavoprotein 1, mitochondrial isoform 1 precursor [Homo sapiens]	1//3;3		100506012	PPP5D1
8663	EIF3C	NM_001037808,NM_001199142,NM_001267574,NM_001286478,NM_003752	311.8	310.15	524.21	453.25	558.54	520.03	GO:0071541//eukaryotic translation initiation factor 3 complex, eIF3m;GO:0016282//eukaryotic 43S preinitiation complex;GO:0005829//cytosol;GO:0033290//eukaryotic 48S preinitiation complex;GO:0005852//eukaryotic translation initiation factor 3 complex	GO:0003743//translation initiation factor activity;GO:0003723//RNA binding;GO:0031369//translation initiation factor binding	GO:0006413//translational initiation;GO:0006446//regulation of translational initiation;GO:0045727//positive regulation of translation;GO:1902416//positive regulation of mRNA binding;GO:0001731//formation of translation preinitiation complex	K03252//translation initiation factor 3 subunit C	NP_001273407.1//eukaryotic translation initiation factor 3 subunit C isoform b [Homo sapiens];NP_003743.1//eukaryotic translation initiation factor 3 subunit C isoform a [Homo sapiens]	4;1//3;2//1		100506013	APELA
191	AHCY	NM_000687,NM_001161766,NM_001322084,NM_001322085,NM_001322086	308.45	298.41	294.26	238.3	244.74	211.56	GO:0005829//cytosol	GO:0004013//adenosylhomocysteinase activity;GO:0051287//NAD binding	GO:0033353//S-adenosylmethionine cycle;GO:0019510//S-adenosylhomocysteine catabolic process;GO:0006730//one-carbon metabolic process	K01251//adenosylhomocysteinase [EC:3.3.1.1]	XP_015004660.1//PREDICTED: adenosylhomocysteinase isoform X1 [Macaca mulatta];XP_012521264.1//PREDICTED: adenosylhomocysteinase [Propithecus coquereli];XP_006997469.1//PREDICTED: adenosylhomocysteinase-like [Peromyscus maniculatus bairdii]	1//3;3		100506049	#N/A
1397	CRIP2	NM_001270837,NM_001270841,NM_001312	307.08	315.76	238.5	207.95	152.35	162.04	GO:0031012//extracellular matrix;GO:0005938//cell cortex	GO:0046872//metal ion binding;GO:0008270//zinc ion binding	GO:0030097//hemopoiesis;GO:0008284//positive regulation of cell proliferation	K09851//Ras association domain-containing protein 2/4;K09377//cysteine and glycine-rich protein	NP_001303.1//cysteine-rich protein 2 isoform 1 [Homo sapiens];NP_001257770.1//cysteine-rich protein 2 isoform 3 [Homo sapiens];NP_001257766.1//cysteine-rich protein 2 isoform 2 [Homo sapiens]	1//3;3		100506084	ARL17B
4150	MAZ	NM_001042539,NM_001276275,NM_001276276,NM_002383	303.97	327.9	259.36	213.07	331.09	361.15	GO:0005634//nucleus	GO:0003723//RNA binding;GO:0046872//metal ion binding;GO:0000979//RNA polymerase II core promoter sequence-specific DNA binding;GO:0003676//nucleic acid binding	GO:0006355//regulation of transcription, DNA-templated;GO:0006369//termination of RNA polymerase II transcription;GO:0006367//transcription initiation from RNA polymerase II promoter	K09228//KRAB domain-containing zinc finger protein;K00999//CDP-diacylglycerol--inositol 3-phosphatidyltransferase [EC:2.7.8.11];K19720//collagen, type III, alpha	NP_001263204.1//myc-associated zinc finger protein isoform 3 [Homo sapiens];AAB04121.1//MAZ, partial [Homo sapiens];XP_011944360.1//PREDICTED: myc-associated zinc finger protein isoform X1 [Cercocebus atys];XP_006721110.1//PREDICTED: myc-associated zinc finger protein isoform X1 [Homo sapiens];NP_001263205.1//myc-associated zinc finger protein isoform 4 [Homo sapiens]	1//3;3;2//1		100506115	SMIM25
514	ATP5F1E	NM_006886	301.8	263.69	479.67	648.7	304.59	427.89	GO:0005759//mitochondrial matrix;GO:0005753//mitochondrial proton-transporting ATP synthase complex;GO:0000275//mitochondrial proton-transporting ATP synthase complex, catalytic core F(1);GO:0005743//mitochondrial inner membrane	GO:0022857//transmembrane transporter activity;GO:0046933//proton-transporting ATP synthase activity, rotational mechanism	GO:0015986//ATP synthesis coupled proton transport;GO:0006754//ATP biosynthetic process;GO:0042407//cristae formation;GO:0042776//mitochondrial ATP synthesis coupled proton transport	K02135//F-type H+-transporting ATPase subunit epsilon	NP_008817.1//ATP synthase subunit epsilon, mitochondrial [Homo sapiens]	3		100506127	GVQW3
2274	FHL2	NM_001039492,NM_001318894,NM_001318895,NM_001318896,NM_001318897,NM_001318898,NM_001318899,NM_001450,NM_201555,NM_201557	301.59	297.09	160.86	164.53	116.75	125.58	GO:0005634//nucleus;GO:0005654//nucleoplasm;GO:0030018//Z disc;GO:0031430//M band;GO:0005925//focal adhesion	GO:0046872//metal ion binding;GO:0003713//transcription coactivator activity;GO:0050681//androgen receptor binding;GO:0042802//identical protein binding;GO:0008134//transcription factor binding	GO:0045892//negative regulation of transcription, DNA-templated;GO:0055015//ventricular cardiac muscle cell development;GO:0001649//osteoblast differentiation;GO:0055014//atrial cardiac muscle cell development;GO:0006351//transcription, DNA-templated;GO:0043066//negative regulation of apoptotic process;GO:0030521//androgen receptor signaling pathway;GO:0045893//positive regulation of transcriptio…	K14380//four and a half LIM domains protein 2	XP_003922830.1//PREDICTED: four and a half LIM domains protein 2 isoform X1 [Saimiri boliviensis boliviensis];ABB73038.1//FHL2 isoform 5 [Homo sapiens];XP_012351184.1//PREDICTED: four and a half LIM domains protein 2 isoform X1 [Nomascus leucogenys];XP_004031594.2//PREDICTED: LOW QUALITY PROTEIN: four and a half LIM domains protein 2 [Gorilla gorilla gorilla];XP_003775909.1//PREDICTED: four and a…	1//3;3;2//1		100506144	TMEM35B
10980	COPS6	NM_006833	300.86	278.83	284.15	229.05	313.24	281.67	GO:0070062//extracellular exosome;GO:0005654//nucleoplasm;GO:0005829//cytosol;GO:0008180//COP9 signalosome	NA	GO:0043687//post-translational protein modification;GO:0000338//protein deneddylation;GO:0000715//nucleotide-excision repair, DNA damage recognition;GO:0006283//transcription-coupled nucleotide-excision repair;GO:0016032//viral process	K12179//COP9 signalosome complex subunit 6	XP_017741475.1//PREDICTED: COP9 signalosome complex subunit 6 [Rhinopithecus bieti]	4		100506164	HSFX1
292	SLC25A5	NM_001152	300.12	288.63	462.91	442.32	326.57	299.32	GO:0016020//membrane;GO:0031012//extracellular matrix;GO:0070062//extracellular exosome;GO:0005634//nucleus;GO:0042645//mitochondrial nucleoid;GO:0043209//myelin sheath;GO:0005887//integral component of plasma membrane;GO:0045121//membrane raft;GO:0071817//MMXD complex;GO:0016021//integral component of membrane;GO:0005743//mitochondrial inner membrane;GO:0005739//mitochondrion	GO:0003723//RNA binding;GO:0005471//ATP:ADP antiporter activity;GO:0031625//ubiquitin protein ligase binding;GO:0015207//adenine transmembrane transporter activity;GO:0005215//transporter activity	GO:0006810//transport;GO:0055085//transmembrane transport;GO:0007059//chromosome segregation;GO:0016032//viral process;GO:1901029//negative regulation of mitochondrial outer membrane permeabilization involved in apoptotic signaling pathway;GO:0050796//regulation of insulin secretion;GO:1990830//cellular response to leukemia inhibitory factor;GO:0008284//positive regulation of cell proliferation	K05863//solute carrier family 25 (mitochondrial adenine nucleotide translocator), member 4/5/6/31	AAH68199.1//SLC25A5 protein, partial [Homo sapiens]	4		100506243	#N/A
3326	HSP90AB1	NM_001271969,NM_001271970,NM_001271971,NM_001271972,NM_007355	298.61	269.06	739.15	704.5	652.95	630.05	GO:0016020//membrane;GO:0016323//basolateral plasma membrane;GO:0016324//apical plasma membrane;GO:0031526//brush border membrane;GO:1990917//ooplasm;GO:0042470//melanosome;GO:0005737//cytoplasm;GO:0016234//inclusion body;GO:0008180//COP9 signalosome;GO:0005829//cytosol;GO:0005576//extracellular region;GO:0005739//mitochondrion;GO:0005886//plasma membrane;GO:0005765//lysosomal membrane;GO:0070062…	GO:0030235//nitric-oxide synthase regulator activity;GO:0005524//ATP binding;GO:0031072//heat shock protein binding;GO:0070182//DNA polymerase binding;GO:0043008//ATP-dependent protein binding;GO:0003725//double-stranded RNA binding;GO:0046983//protein dimerization activity;GO:0019901//protein kinase binding;GO:0019887//protein kinase regulator activity;GO:0008144//drug binding;GO:0019900//kinase…	GO:0035690//cellular response to drug;GO:0051973//positive regulation of telomerase activity;GO:0001890//placenta development;GO:0032092//positive regulation of protein binding;GO:0060334//regulation of interferon-gamma-mediated signaling pathway;GO:0071902//positive regulation of protein serine/threonine kinase activity;GO:0019062//virion attachment to host cell;GO:0071157//negative regulation o…	K04079//molecular chaperone HtpG	NP_001258901.1//heat shock protein HSP 90-beta isoform c [Homo sapiens];NP_031381.2//heat shock protein HSP 90-beta isoform a [Homo sapiens];NP_001258900.1//heat shock protein HSP 90-beta isoform b [Homo sapiens]	1//3;3		100506374	EDDM13
10211	FLOT1	NM_001318875,NM_005803	297.66	281.92	153.62	139.34	196.3	196.59	GO:0016020//membrane;GO:0016323//basolateral plasma membrane;GO:0031410//cytoplasmic vesicle;GO:0044291//cell-cell contact zone;GO:0001931//uropod;GO:0042470//melanosome;GO:0034451//centriolar satellite;GO:0030864//cortical actin cytoskeleton;GO:0005901//caveola;GO:0005913//cell-cell adherens junction;GO:0008180//COP9 signalosome;GO:0005911//cell-cell junction;GO:0016021//integral component of me…	GO:0002020//protease binding;GO:0046982//protein heterodimerization activity;GO:0035255//ionotropic glutamate receptor binding	GO:0032226//positive regulation of synaptic transmission, dopaminergic;GO:0034976//response to endoplasmic reticulum stress;GO:0051260//protein homooligomerization;GO:0045807//positive regulation of endocytosis;GO:0001819//positive regulation of cytokine production;GO:0032092//positive regulation of protein binding;GO:1903044//protein localization to membrane raft;GO:1901890//positive regulation …	K07192//flotillin	NP_001305804.1//flotillin-1 isoform 2 [Homo sapiens];NP_005794.1//flotillin-1 isoform 1 [Homo sapiens]	1//3;3		100506388	#N/A
126328	NDUFA11	NM_001193375,NM_175614	297.5	287.73	293.46	215.84	312.8	284.99	GO:0005747//mitochondrial respiratory chain complex I;GO:0005743//mitochondrial inner membrane;GO:0016021//integral component of membrane;GO:0005739//mitochondrion	NA	GO:0032981//mitochondrial respiratory chain complex I assembly;GO:0006120//mitochondrial electron transport, NADH to ubiquinone;GO:0055114//oxidation-reduction process	K03956//NADH dehydrogenase (ubiquinone) 1 alpha subcomplex subunit 11	NP_783313.1//NADH dehydrogenase [ubiquinone] 1 alpha subcomplex subunit 11 isoform 1 [Homo sapiens];BAC87088.1//unnamed protein product [Homo sapiens]	4;1//3		100506422	#N/A
65993	MRPS34	NM_001300900,NM_023936	297.45	284.69	201.53	175.46	282.37	283.14	GO:0005840//ribosome;GO:0005743//mitochondrial inner membrane;GO:0005739//mitochondrion	GO:0003735//structural constituent of ribosome	GO:0032543//mitochondrial translation;GO:0070126//mitochondrial translational termination;GO:0070125//mitochondrial translational elongation	K17412//small subunit ribosomal protein S34	NP_001287829.1//28S ribosomal protein S34, mitochondrial isoform 1 [Homo sapiens];NP_076425.1//28S ribosomal protein S34, mitochondrial isoform 2 [Homo sapiens]	1//3		100506540	SPTY2D1OS
64951	MRPS24	NM_032014	297.17	284.37	314.26	271	408.4	396.42	GO:0005761//mitochondrial ribosome;GO:0005763//mitochondrial small ribosomal subunit;GO:0005743//mitochondrial inner membrane;GO:0005739//mitochondrion	GO:0003723//RNA binding;GO:0003735//structural constituent of ribosome	GO:0032543//mitochondrial translation;GO:0006412//translation;GO:0070126//mitochondrial translational termination;GO:0070125//mitochondrial translational elongation	K17403//small subunit ribosomal protein S24	XP_007979689.1//PREDICTED: 28S ribosomal protein S24, mitochondrial [Chlorocebus sabaeus]	2//1		100506564	THEGL
29997	NOP53	NM_015710	297.03	308.65	252.7	195.97	324.95	279.99	GO:0043231//intracellular membrane-bounded organelle;GO:0033553//rDNA heterochromatin;GO:0005654//nucleoplasm;GO:0005730//nucleolus;GO:0005829//cytosol;GO:0005622//intracellular;GO:0001650//fibrillar center	GO:0003723//RNA binding;GO:0002039//p53 binding;GO:0042802//identical protein binding;GO:0008097//5S rRNA binding;GO:0019843//rRNA binding	GO:1901797//negative regulation of signal transduction by p53 class mediator;GO:0071456//cellular response to hypoxia;GO:0007095//mitotic G2 DNA damage checkpoint;GO:1903715//regulation of aerobic respiration;GO:0032436//positive regulation of proteasomal ubiquitin-dependent protein catabolic process;GO:0000055//ribosomal large subunit export from nucleus;GO:0001932//regulation of protein phospho…	K14840//nucleolar protein 53	NP_056525.2//ribosome biogenesis protein NOP53 [Homo sapiens]	4		100506581	C16orf95
4716	NDUFB10	NM_004548	296.26	288.47	310.01	237.39	256.8	237.67	GO:0070062//extracellular exosome;GO:0005747//mitochondrial respiratory chain complex I;GO:0005743//mitochondrial inner membrane	GO:0008137//NADH dehydrogenase (ubiquinone) activity	GO:0032981//mitochondrial respiratory chain complex I assembly;GO:0006120//mitochondrial electron transport, NADH to ubiquinone;GO:0055114//oxidation-reduction process	K03966//NADH dehydrogenase (ubiquinone) 1 beta subcomplex subunit 10	NP_001065292.1//NADH dehydrogenase [ubiquinone] 1 beta subcomplex subunit 10 [Pan troglodytes];NP_004539.1//NADH dehydrogenase [ubiquinone] 1 beta subcomplex subunit 10 [Homo sapiens]	2//1		100506650	#N/A
3105	HLA-A	NM_001242758,NM_002116	295.91	314.66	183.12	194.7	202.8	192.89	NA	NA	NA	K06751//major histocompatibility complex, class I	ALO24308.1//MHC class I antigen [Homo sapiens];P13746.1//RecName: Full=HLA class I histocompatibility antigen, A-11 alpha chain; AltName: Full=MHC class I antigen A*11; Flags: Precursor;EAX03246.1//major histocompatibility complex, class I, A, isoform CRA_g [Homo sapiens]	1//3;7		100506658	OCLN
140823	ROMO1	NM_080748	295.32	294.73	279.16	218.01	306.78	266.85	GO:0005743//mitochondrial inner membrane;GO:0016021//integral component of membrane;GO:0005739//mitochondrion	NA	GO:0061844//antimicrobial humoral immune response mediated by antimicrobial peptide;GO:2000379//positive regulation of reactive oxygen species metabolic process;GO:0050829//defense response to Gram-negative bacterium;GO:0051715//cytolysis in other organism;GO:0034614//cellular response to reactive oxygen species;GO:0031640//killing of cells of other organism;GO:0042742//defense response to bacter…	K04487//cysteine desulfurase [EC:2.8.1.7]	EHH19738.1//hypothetical protein EGK_02455 [Macaca mulatta];EPY78288.1//hypothetical protein CB1_001108037 [Camelus ferus]	2//1		100506736	#N/A
81876	RAB1B	NM_030981	292.09	300.71	291.44	237.21	358.9	355.86	NA	NA	NA	K07875//Ras-related protein Rab-1B	XP_008531408.1//PREDICTED: ras-related protein Rab-1B [Equus przewalskii]	2//1		100506742	#N/A
7431	VIM	NM_003380	290.88	284.06	584.22	587.66	518.27	574.78	GO:0031012//extracellular matrix;GO:0070062//extracellular exosome;GO:0005856//cytoskeleton;GO:0031252//cell leading edge;GO:0005925//focal adhesion;GO:0005777//peroxisome;GO:0005882//intermediate filament;GO:0005737//cytoplasm;GO:0043005//neuron projection;GO:0005829//cytosol;GO:0005886//plasma membrane	GO:0005212//structural constituent of eye lens;GO:0042802//identical protein binding;GO:0005200//structural constituent of cytoskeleton;GO:0003725//double-stranded RNA binding;GO:0097110//scaffold protein binding;GO:1990254//keratin filament binding;GO:0008022//protein C-terminus binding;GO:0005198//structural molecule activity	GO:0030049//muscle filament sliding;GO:0045109//intermediate filament organization;GO:0016032//viral process;GO:0010628//positive regulation of gene expression;GO:0014002//astrocyte development;GO:0060395//SMAD protein signal transduction;GO:0006928//movement of cell or subcellular component;GO:0010977//negative regulation of neuron projection development;GO:0070307//lens fiber cell development;G…	K07606//vimentin	XP_003930689.2//PREDICTED: vimentin [Saimiri boliviensis boliviensis]	4		100506888	#N/A
3945	LDHB	NM_001174097,NM_001315537,NM_002300	290.82	239.54	476.04	579.21	260.33	271.71	NA	NA	NA	K00016//L-lactate dehydrogenase [EC:1.1.1.27]	XP_004412456.1//PREDICTED: L-lactate dehydrogenase B chain-like isoform X1 [Odobenus rosmarus divergens];XP_021514536.1//L-lactate dehydrogenase B chain isoform X1 [Meriones unguiculatus]	1//3;7;2//1		100507003	GFY
55651	NHP2	NM_001034833,NM_017838	290.75	280.53	386.99	329.64	431.34	421.51	GO:0005654//nucleoplasm;GO:0000784//nuclear chromosome, telomeric region;GO:0072589//box H/ACA scaRNP complex;GO:0005732//small nucleolar ribonucleoprotein complex;GO:0090661//box H/ACA telomerase RNP complex;GO:0031429//box H/ACA snoRNP complex;GO:0005730//nucleolus;GO:0030529//intracellular ribonucleoprotein complex;GO:0005697//telomerase holoenzyme complex;GO:0015030//Cajal body;GO:0019013//vi…	GO:0030515//snoRNA binding;GO:0003723//RNA binding;GO:0034513//box H/ACA snoRNA binding;GO:0070034//telomerase RNA binding	GO:0031120//snRNA pseudouridine synthesis;GO:1904874//positive regulation of telomerase RNA localization to Cajal body;GO:0000470//maturation of LSU-rRNA;GO:0000469//cleavage involved in rRNA processing;GO:0006412//translation;GO:0007004//telomere maintenance via telomerase;GO:0031118//rRNA pseudouridine synthesis	K11129//H/ACA ribonucleoprotein complex subunit 2	NP_001030005.1//H/ACA ribonucleoprotein complex subunit 2 isoform b [Homo sapiens];NP_060308.1//H/ACA ribonucleoprotein complex subunit 2 isoform a [Homo sapiens]	1//3;3		100507027	#N/A
51253	MRPL37	NM_001330602,NM_016491	290.25	276.47	315.22	249.75	294.62	277.18	GO:0005840//ribosome;GO:0005761//mitochondrial ribosome;GO:0005762//mitochondrial large ribosomal subunit;GO:0005743//mitochondrial inner membrane;GO:0005739//mitochondrion	GO:0003723//RNA binding;GO:0003735//structural constituent of ribosome	GO:0006412//translation;GO:0070126//mitochondrial translational termination;GO:0070125//mitochondrial translational elongation	K17418//large subunit ribosomal protein L37	NP_001317531.1//39S ribosomal protein L37, mitochondrial isoform 1 [Homo sapiens];NP_057575.2//39S ribosomal protein L37, mitochondrial isoform 2 [Homo sapiens]	1//3;3		100507050	TPBGL
8815	BANF1	NM_001143985,NM_003860	287.3	281.58	258.27	228.62	336.36	355.84	NA	NA	NA	K21870//barrier-to-autointegration factor	AAC08964.1//breakpoint cluster region protein 1 [Homo sapiens]	1//3;3		100507055	#N/A
4605	MYBL2	NM_001278610,NM_002466	287.06	288.27	186.15	149.67	364.11	329.22	GO:0031523//Myb complex;GO:0005634//nucleus;GO:0005654//nucleoplasm	GO:0003677//DNA binding;GO:0000978//RNA polymerase II proximal promoter sequence-specific DNA binding;GO:0001077//transcriptional activator activity, RNA polymerase II proximal promoter sequence-specific DNA binding;GO:0003700//DNA binding transcription factor activity;GO:0001135//transcription factor activity, RNA polymerase II transcription factor recruiting	GO:0006357//regulation of transcription from RNA polymerase II promoter;GO:0043525//positive regulation of neuron apoptotic process;GO:1990830//cellular response to leukemia inhibitory factor;GO:0090307//mitotic spindle assembly;GO:0030154//cell differentiation;GO:0045944//positive regulation of transcription from RNA polymerase II promoter;GO:0051726//regulation of cell cycle	K21769//myb-related protein B	NP_002457.1//myb-related protein B isoform 1 [Homo sapiens]	1//3;3		100507096	#N/A
1019	CDK4	NM_000075	287.03	279.21	140.23	129.05	247.94	228.81	GO:0005634//nucleus;GO:0005654//nucleoplasm;GO:0031965//nuclear membrane;GO:0000785//chromatin;GO:0005737//cytoplasm;GO:0048471//perinuclear region of cytoplasm;GO:0097129//cyclin D2-CDK4 complex;GO:0000307//cyclin-dependent protein kinase holoenzyme complex;GO:0005730//nucleolus;GO:0005667//transcription factor complex;GO:0005829//cytosol;GO:0005923//bicellular tight junction	GO:0004693//cyclin-dependent protein serine/threonine kinase activity;GO:0005524//ATP binding;GO:0016538//cyclin-dependent protein serine/threonine kinase regulator activity;GO:0032403//protein complex binding;GO:0030332//cyclin binding	GO:0031100//animal organ regeneration;GO:0071222//cellular response to lipopolysaccharide;GO:0043065//positive regulation of apoptotic process;GO:0071157//negative regulation of cell cycle arrest;GO:0002088//lens development in camera-type eye;GO:0042493//response to drug;GO:0007165//signal transduction;GO:0006468//protein phosphorylation;GO:0048146//positive regulation of fibroblast proliferatio…	K02089//cyclin-dependent kinase 4 [EC:2.7.11.22]	XP_019513179.1//PREDICTED: cyclin-dependent kinase 4 isoform X2 [Hipposideros armiger]	3		100507170	CT47A12
10456	HAX1	NM_001018837,NM_006118	287	262.92	164.51	130.31	198.4	184.07	GO:0031965//nuclear membrane;GO:0005783//endoplasmic reticulum;GO:0005938//cell cortex;GO:0005635//nuclear envelope;GO:0031410//cytoplasmic vesicle;GO:0005758//mitochondrial intermembrane space;GO:0005741//mitochondrial outer membrane;GO:0000932//P-body;GO:0030027//lamellipodium;GO:0016529//sarcoplasmic reticulum;GO:0005667//transcription factor complex;GO:0015629//actin cytoskeleton;GO:0005739//…	GO:0047485//protein N-terminus binding;GO:0019966//interleukin-1 binding	GO:0030833//regulation of actin filament polymerization;GO:0050731//positive regulation of peptidyl-tyrosine phosphorylation;GO:0051897//positive regulation of protein kinase B signaling;GO:0014068//positive regulation of phosphatidylinositol 3-kinase signaling;GO:1903146//regulation of autophagy of mitochondrion;GO:0030854//positive regulation of granulocyte differentiation;GO:0043066//negative …	K16220//HCLS1-associated protein X-1	NP_006109.2//HCLS1-associated protein X-1 isoform a [Homo sapiens];NP_001018238.1//HCLS1-associated protein X-1 isoform b [Homo sapiens]	1//3;3		100507203	#N/A
1509	CTSD	NM_001909	286.72	315.21	170.93	152.88	315.5	323.01	GO:1904724//tertiary granule lumen;GO:0070062//extracellular exosome;GO:0005615//extracellular space;GO:0035580//specific granule lumen;GO:0042470//melanosome;GO:0005764//lysosome;GO:0045121//membrane raft;GO:0005576//extracellular region;GO:1904813//ficolin-1-rich granule lumen;GO:0043202//lysosomal lumen	GO:0004252//serine-type endopeptidase activity;GO:0004197//cysteine-type endopeptidase activity;GO:0004190//aspartic-type endopeptidase activity	GO:0006508//proteolysis;GO:0019886//antigen processing and presentation of exogenous peptide antigen via MHC class II;GO:0043312//neutrophil degranulation;GO:0006914//autophagy;GO:0030163//protein catabolic process;GO:0030574//collagen catabolic process	K01379//cathepsin D [EC:3.4.23.5]	NP_001900.1//cathepsin D preproprotein [Homo sapiens]	4		100507290	ZNF865
51614	ERGIC3	NM_015966,NM_198398	286.36	277.19	259.28	221.3	239.86	222.48	GO:0016020//membrane;GO:0005794//Golgi apparatus;GO:0016021//integral component of membrane;GO:0033116//endoplasmic reticulum-Golgi intermediate compartment membrane;GO:0005789//endoplasmic reticulum membrane	NA	GO:0016192//vesicle-mediated transport	K20367//endoplasmic reticulum-Golgi intermediate compartment protein 3	OBS65371.1//hypothetical protein A6R68_06088, partial [Neotoma lepida]	1//3;2//1		100507341	#N/A
11135	CDC42EP1	NM_152243	285.36	302.83	74.3	58.94	164.72	175.96	GO:0012505//endomembrane system;GO:0005856//cytoskeleton;GO:0005925//focal adhesion;GO:0005913//cell-cell adherens junction;GO:0005886//plasma membrane;GO:0005737//cytoplasm	GO:0098641//cadherin binding involved in cell-cell adhesion;GO:0017049//GTP-Rho binding;GO:0005096//GTPase activator activity	GO:0007266//Rho protein signal transduction;GO:0031274//positive regulation of pseudopodium assembly;GO:0030838//positive regulation of actin filament polymerization;GO:0008360//regulation of cell shape	K12826//splicing factor 3A subunit 2	NP_689449.1//cdc42 effector protein 1 [Homo sapiens]	2//1		100507421	TMEM178B
57222	ERGIC1	NM_001031711	285.11	280.33	239.71	230.08	205.12	213.08	NA	NA	NA	K20365//endoplasmic reticulum-Golgi intermediate compartment protein 1	XP_008989050.1//PREDICTED: endoplasmic reticulum-Golgi intermediate compartment protein 1 isoform X9 [Callithrix jacchus]	2//1		100507436	MICA
25796	PGLS	NM_012088	283.65	283.36	197.98	155.19	190.42	186.51	GO:0070062//extracellular exosome;GO:0016021//integral component of membrane	GO:0017057//6-phosphogluconolactonase activity	GO:0006098//pentose-phosphate shunt;GO:0005975//carbohydrate metabolic process	K01057//6-phosphogluconolactonase [EC:3.1.1.31]	XP_003275860.2//PREDICTED: 6-phosphogluconolactonase [Nomascus leucogenys]	2//1		100507462	GVQW2
6748	SSR4	NM_001204526,NM_001204527,NM_006280	283.01	253.68	265.86	216.24	272.78	254.52	GO:0070062//extracellular exosome;GO:0005784//Sec61 translocon complex;GO:0016021//integral component of membrane	NA	NA	K04571//translocon-associated protein subunit delta	NP_001191456.1//translocon-associated protein subunit delta isoform 3 precursor [Homo sapiens];NP_001191455.1//translocon-associated protein subunit delta isoform 1 precursor [Homo sapiens]	1//3;2//1		100507507	LOC100507507
11047	ADRM1	NM_001281437,NM_001281438,NM_007002,NM_175573	281.73	285.74	160.79	125.27	292.93	297.75	GO:0005634//nucleus;GO:0005737//cytoplasm	NA	NA	K20174//oxysterol-binding protein-related protein 1/2;K06691//26S proteasome regulatory subunit N13	XP_003787809.2//PREDICTED: proteasomal ubiquitin receptor ADRM1 [Otolemur garnettii];XP_021040507.1//proteasomal ubiquitin receptor ADRM1 [Mus caroli];XP_011847741.1//PREDICTED: proteasomal ubiquitin receptor ADRM1 isoform X2 [Mandrillus leucophaeus]	1//3;3;2//1		100507527	#N/A
2192	FBLN1	NM_001996,NM_006485,NM_006486,NM_006487	280.21	320.22	161.24	183.58	164.41	163.63	GO:0070062//extracellular exosome;GO:0005577//fibrinogen complex;GO:0005615//extracellular space;GO:0005622//intracellular;GO:0005578//proteinaceous extracellular matrix;GO:0071953//elastic fiber;GO:0005576//extracellular region;GO:0005604//basement membrane	GO:0005201//extracellular matrix structural constituent;GO:0042802//identical protein binding;GO:0001968//fibronectin binding;GO:0016504//peptidase activator activity;GO:0005178//integrin binding;GO:0008022//protein C-terminus binding;GO:0005509//calcium ion binding;GO:0032403//protein complex binding;GO:0070051//fibrinogen binding	GO:1900025//negative regulation of substrate adhesion-dependent cell spreading;GO:0007162//negative regulation of cell adhesion;GO:0048146//positive regulation of fibroblast proliferation;GO:2001202//negative regulation of transforming growth factor-beta secretion;GO:0016032//viral process;GO:0010628//positive regulation of gene expression;GO:0007566//embryo implantation;GO:0070373//negative regu…	K17307//fibulin 1/2	NP_001987.2//fibulin-1 isoform C precursor [Homo sapiens];NP_006478.2//fibulin-1 isoform A precursor [Homo sapiens];NP_006476.2//fibulin-1 isoform B precursor [Homo sapiens];NP_006477.2//fibulin-1 isoform D precursor [Homo sapiens]	3;2//1		100507537	#N/A
7076	TIMP1	NM_003254	279.18	296.35	350.42	305.46	269.7	246.46	GO:0031093//platelet alpha granule lumen;GO:0070062//extracellular exosome;GO:0005788//endoplasmic reticulum lumen;GO:0005615//extracellular space;GO:0005576//extracellular region;GO:0005581//collagen trimer;GO:0005578//proteinaceous extracellular matrix;GO:0005604//basement membrane	GO:0002020//protease binding;GO:0046872//metal ion binding;GO:0008083//growth factor activity;GO:0008191//metalloendopeptidase inhibitor activity;GO:0005125//cytokine activity;GO:0008270//zinc ion binding	GO:0043687//post-translational protein modification;GO:0010951//negative regulation of endopeptidase activity;GO:0034097//response to cytokine;GO:0051216//cartilage development;GO:0044267//cellular protein metabolic process;GO:0002576//platelet degranulation;GO:1905049//negative regulation of metallopeptidase activity;GO:1901164//negative regulation of trophoblast cell migration;GO:0043086//negat…	K16451//metallopeptidase inhibitor 1	XP_012603832.1//metalloproteinase inhibitor 1 [Microcebus murinus]	2//1		100507588	TGFBR3L
50854	C6orf48	NM_001040437,NM_001040438,NM_001287482,NM_001287483,NM_001287484,NM_001287485,NM_001287486,NM_001287487,NM_001287488	278.32	275.6	54.78	62.29	53.61	60.87	NA	NA	NA	NA	EAX03532.1//chromosome 6 open reading frame 48, isoform CRA_c, partial [Homo sapiens];EAX03531.1//chromosome 6 open reading frame 48, isoform CRA_b, partial [Homo sapiens];NP_001035527.1//protein G8 [Homo sapiens]	1//3;2//1		100507607	NPIPB9
6881	TAF10	NM_006284	278.16	281.04	243.91	194.5	266.27	250.59	GO:0033276//transcription factor TFTC complex;GO:0005634//nucleus;GO:0005654//nucleoplasm;GO:0030914//STAGA complex;GO:0000125//PCAF complex;GO:0005669//transcription factor TFIID complex;GO:0005737//cytoplasm;GO:0048471//perinuclear region of cytoplasm	GO:0030331//estrogen receptor binding;GO:0003677//DNA binding;GO:0004402//histone acetyltransferase activity;GO:0036459//thiol-dependent ubiquitinyl hydrolase activity;GO:0003713//transcription coactivator activity;GO:0070063//RNA polymerase binding;GO:0019899//enzyme binding;GO:0003700//DNA binding transcription factor activity	GO:0016578//histone deubiquitination;GO:0070365//hepatocyte differentiation;GO:0006355//regulation of transcription, DNA-templated;GO:0051260//protein homooligomerization;GO:0006366//transcription from RNA polymerase II promoter;GO:0035264//multicellular organism growth;GO:0006352//DNA-templated transcription, initiation;GO:0006915//apoptotic process;GO:0006368//transcription elongation from RNA …	K03134//transcription initiation factor TFIID subunit 10	XP_012641974.1//transcription initiation factor TFIID subunit 10 [Microcebus murinus]	3		100507608	#N/A
11316	COPE	NM_001330469,NM_007263,NM_199442,NM_199444	277.79	281.44	288.41	243.53	259.81	250.66	GO:0005654//nucleoplasm;GO:0030126//COPI vesicle coat;GO:0030137//COPI-coated vesicle;GO:0000139//Golgi membrane;GO:0005829//cytosol;GO:0005794//Golgi apparatus;GO:0030133//transport vesicle;GO:0005789//endoplasmic reticulum membrane	GO:0005198//structural molecule activity	GO:0006890//retrograde vesicle-mediated transport, Golgi to ER;GO:0006888//ER to Golgi vesicle-mediated transport;GO:0015031//protein transport;GO:0006891//intra-Golgi vesicle-mediated transport	K17268//coatomer subunit epsilon	NP_955474.1//coatomer subunit epsilon isoform b [Homo sapiens];NP_001317398.1//coatomer subunit epsilon isoform d [Homo sapiens];NP_955476.1//coatomer subunit epsilon isoform c [Homo sapiens];NP_009194.2//coatomer subunit epsilon isoform a [Homo sapiens]	1//3;3		100507650	#N/A
8565	YARS	NM_003680	276.27	261.5	91.31	78.69	175.36	166.06	GO:0005615//extracellular space;GO:0016604//nuclear body;GO:0005829//cytosol;GO:0017102//methionyl glutamyl tRNA synthetase complex;GO:0005737//cytoplasm;GO:0017101//aminoacyl-tRNA synthetase multienzyme complex	GO:0003723//RNA binding;GO:0005524//ATP binding;GO:0004831//tyrosine-tRNA ligase activity;GO:0000049//tRNA binding;GO:0004871//signal transducer activity;GO:0005153//interleukin-8 receptor binding	GO:0006418//tRNA aminoacylation for protein translation;GO:0006437//tyrosyl-tRNA aminoacylation;GO:0006915//apoptotic process	K01866//tyrosyl-tRNA synthetase [EC:6.1.1.1]	NP_003671.1//tyrosine--tRNA ligase, cytoplasmic [Homo sapiens]	3		100507679	#N/A
3178	HNRNPA1	NM_002136,NM_031157	275.18	238.93	526.22	575.36	368.25	360.75	GO:0016020//membrane;GO:0070062//extracellular exosome;GO:0005634//nucleus;GO:0005654//nucleoplasm;GO:0005737//cytoplasm;GO:0071013//catalytic step 2 spliceosome;GO:0005681//spliceosomal complex;GO:0005829//cytosol;GO:0030529//intracellular ribonucleoprotein complex;GO:1990826//nucleoplasmic periphery of the nuclear pore complex;GO:0019013//viral nucleocapsid	GO:0061752//telomeric repeat-containing RNA binding;GO:0003723//RNA binding;GO:0003729//mRNA binding;GO:0003730//mRNA 3'-UTR binding;GO:0098505//G-rich strand telomeric DNA binding;GO:0036310//annealing helicase activity;GO:0003697//single-stranded DNA binding;GO:1990825//sequence-specific mRNA binding;GO:0036002//pre-mRNA binding;GO:0019904//protein domain specific binding;GO:0035198//miRNA bind…	GO:0030324//lung development;GO:0000381//regulation of alternative mRNA splicing, via spliceosome;GO:0042149//cellular response to glucose starvation;GO:0051028//mRNA transport;GO:0008584//male gonad development;GO:0032212//positive regulation of telomere maintenance via telomerase;GO:0051168//nuclear export;GO:0032211//negative regulation of telomere maintenance via telomerase;GO:0035865//cellul…	K12741//heterogeneous nuclear ribonucleoprotein A1/A3	BAE40987.1//unnamed protein product [Mus musculus];ERE84424.1//heterogeneous nuclear ribonucleoprotein A1 [Cricetulus griseus]	3		10051	SMC4
53827	FXYD5	NM_001164605,NM_001320912,NM_001320913,NM_014164,NM_144779	274.95	278.95	242.57	190.16	227.83	233.39	GO:0016020//membrane;GO:0005887//integral component of plasma membrane;GO:0016021//integral component of membrane	GO:0003779//actin binding;GO:0005216//ion channel activity;GO:0017080//sodium channel regulator activity;GO:0045296//cadherin binding	GO:2000649//regulation of sodium ion transmembrane transporter activity;GO:0046588//negative regulation of calcium-dependent cell-cell adhesion;GO:0030033//microvillus assembly	K13362//FXYD domain-containing ion transport regulator 5	XP_008967456.1//PREDICTED: FXYD domain-containing ion transport regulator 5 isoform X3 [Pan paniscus];XP_003816171.2//PREDICTED: FXYD domain-containing ion transport regulator 5 isoform X2 [Pan paniscus];XP_016791150.1//PREDICTED: FXYD domain-containing ion transport regulator 5 isoform X3 [Pan troglodytes];XP_008967455.1//PREDICTED: FXYD domain-containing ion transport regulator 5 isoform X1 [Pa…	1//3;2//1;5		100510707	#N/A
80097	MZT2B	NM_001330282,NM_001330284,NM_025029	274.15	279.98	264.45	204.65	303.48	292.09	GO:0005654//nucleoplasm;GO:0005815//microtubule organizing center;GO:0008274//gamma-tubulin ring complex;GO:0005829//cytosol;GO:0005819//spindle;GO:0005813//centrosome	NA	NA	K16574//mitotic-spindle organizing protein 2A/2B	XP_001166562.2//PREDICTED: mitotic-spindle organizing protein 2B-like [Pan troglodytes];NP_001317213.1//mitotic-spindle organizing protein 2B isoform 3 [Homo sapiens];XP_009441596.1//PREDICTED: mitotic-spindle organizing protein 2B isoform X1 [Pan troglodytes]	4;1//3		10052	GJC1
400916	CHCHD10	NM_001301339,NM_213720	273.81	290.13	254.63	219.24	235.1	252.54	GO:0005634//nucleus;GO:0005758//mitochondrial intermembrane space;GO:0005739//mitochondrion	NA	GO:0006119//oxidative phosphorylation;GO:2000984//negative regulation of ATP citrate synthase activity;GO:0006754//ATP biosynthetic process;GO:0007005//mitochondrion organization	K19475//WAS/WASL-interacting protein;K11837//ubiquitin carboxyl-terminal hydrolase 6/32 [EC:3.4.19.12];K05747//Wiskott-Aldrich syndrome protein;K00871//phosphorylase kinase gamma subunit [EC:2.7.11.19]	NP_001288268.1//coiled-coil-helix-coiled-coil-helix domain-containing protein 10, mitochondrial isoform a [Homo sapiens];NP_998885.1//coiled-coil-helix-coiled-coil-helix domain-containing protein 10, mitochondrial isoform b precursor [Homo sapiens]	1//3;2//1		100526664	#N/A
55505	NOP10	NM_018648	273.78	253.72	292.4	267.51	317.61	353.43	GO:0005654//nucleoplasm;GO:0072589//box H/ACA scaRNP complex;GO:0005732//small nucleolar ribonucleoprotein complex;GO:0090661//box H/ACA telomerase RNP complex;GO:0031429//box H/ACA snoRNP complex;GO:0016604//nuclear body;GO:0030529//intracellular ribonucleoprotein complex;GO:0005697//telomerase holoenzyme complex;GO:0019013//viral nucleocapsid	GO:0030515//snoRNA binding;GO:0003723//RNA binding;GO:0034513//box H/ACA snoRNA binding;GO:0070034//telomerase RNA binding	GO:0031120//snRNA pseudouridine synthesis;GO:1904874//positive regulation of telomerase RNA localization to Cajal body;GO:0042254//ribosome biogenesis;GO:0007004//telomere maintenance via telomerase;GO:0031118//rRNA pseudouridine synthesis;GO:0001522//pseudouridine synthesis;GO:0000454//snoRNA guided rRNA pseudouridine synthesis	K11130//H/ACA ribonucleoprotein complex subunit 3	NP_061118.1//H/ACA ribonucleoprotein complex subunit 3 [Homo sapiens]	3		100526693	ARPC4-TTLL3
516	ATP5MC1	NM_001002027,NM_005175	272.92	254.39	582.63	450.94	476.38	462.88	GO:0000276//mitochondrial proton-transporting ATP synthase complex, coupling factor F(o);GO:0005753//mitochondrial proton-transporting ATP synthase complex;GO:0045263//proton-transporting ATP synthase complex, coupling factor F(o);GO:0005743//mitochondrial inner membrane;GO:0016021//integral component of membrane;GO:0005739//mitochondrion	GO:0008289//lipid binding;GO:0015078//hydrogen ion transmembrane transporter activity;GO:0005215//transporter activity;GO:0046933//proton-transporting ATP synthase activity, rotational mechanism	GO:0015986//ATP synthesis coupled proton transport;GO:0006754//ATP biosynthetic process;GO:0042407//cristae formation;GO:0015991//ATP hydrolysis coupled proton transport;GO:0042776//mitochondrial ATP synthesis coupled proton transport	K02128//F-type H+-transporting ATPase subunit c	NP_005166.1//ATP synthase F(0) complex subunit C1, mitochondrial precursor [Homo sapiens]	1//3;2//1		100526694	MSANTD3-TMEFF1
9158	FIBP	NM_004214,NM_198897	271.97	258.11	256.3	189.53	262.48	245.19	GO:0016020//membrane;GO:0070062//extracellular exosome;GO:0012505//endomembrane system;GO:0005634//nucleus;GO:0016607//nuclear speck;GO:0005739//mitochondrion	GO:0017134//fibroblast growth factor binding	GO:0008543//fibroblast growth factor receptor signaling pathway;GO:0070527//platelet aggregation	K19866//EGF-containing fibulin-like extracellular matrix protein 2	XP_007979077.1//PREDICTED: acidic fibroblast growth factor intracellular-binding protein [Chlorocebus sabaeus]	1//3;4		100526737	RBM14-RBM4
4000	LMNA	NM_001257374,NM_001282624,NM_001282625,NM_001282626,NM_005572,NM_170707,NM_170708	271.36	298.71	565.21	446.32	471.78	452.28	GO:0005652//nuclear lamina;GO:0031012//extracellular matrix;GO:0005634//nucleus;GO:0005654//nucleoplasm;GO:0031965//nuclear membrane;GO:0005635//nuclear envelope;GO:0016607//nuclear speck;GO:0005882//intermediate filament;GO:0048471//perinuclear region of cytoplasm;GO:0005638//lamin filament;GO:0005829//cytosol	GO:0042802//identical protein binding;GO:0005198//structural molecule activity	GO:0007077//mitotic nuclear envelope disassembly;GO:0071456//cellular response to hypoxia;GO:0055015//ventricular cardiac muscle cell development;GO:1903243//negative regulation of cardiac muscle hypertrophy in response to stress;GO:0090201//negative regulation of release of cytochrome c from mitochondria;GO:0035105//sterol regulatory element binding protein import into nucleus;GO:0030334//regula…	K12641//lamin A/C	EAW52996.1//lamin A/C, isoform CRA_a [Homo sapiens];EAW52998.1//lamin A/C, isoform CRA_c [Homo sapiens];NP_001269553.1//lamin isoform E [Homo sapiens];NP_001244303.1//lamin isoform D [Homo sapiens];EAW53000.1//lamin A/C, isoform CRA_d [Homo sapiens]	1//3;3;2//1		100526739	CENPS-CORT
8655	DYNLL1	NM_001037494,NM_001037495,NM_003746	270.6	231.99	395.59	375.71	319.63	313.74	NA	NA	NA	K10418//dynein light chain LC8-type	ACC64544.1//dynein light chain 1 (predicted) [Rhinolophus ferrumequinum]	1//3;2//1		100526740	ATP5MF-PTCD1
4953	ODC1	NM_001287188,NM_001287189,NM_001287190,NM_002539	270.54	239.05	176.74	150.92	291.67	275.73	GO:0005829//cytosol;GO:0005737//cytoplasm;GO:0048471//perinuclear region of cytoplasm	GO:0004586//ornithine decarboxylase activity;GO:0003824//catalytic activity;GO:0042803//protein homodimerization activity	GO:0006595//polyamine metabolic process;GO:0001822//kidney development;GO:0006521//regulation of cellular amino acid metabolic process;GO:0006596//polyamine biosynthetic process;GO:0042176//regulation of protein catabolic process;GO:0009615//response to virus;GO:0008284//positive regulation of cell proliferation;GO:0033387//putrescine biosynthetic process from ornithine	K01581//ornithine decarboxylase [EC:4.1.1.17]	XP_017506692.1//PREDICTED: ornithine decarboxylase [Manis javanica];NP_002530.1//ornithine decarboxylase isoform 1 [Homo sapiens]	1//3;2//1		100526760	ABHD14A-ACY1
83658	DYNLRB1	NM_001281727,NM_001281728,NM_001281729,NM_001319157,NM_014183,NM_177953	269	270.06	307.46	267.29	249.51	256.98	GO:0016020//membrane;GO:0005929//cilium;GO:0036157//outer dynein arm;GO:0005874//microtubule;GO:0005813//centrosome;GO:0005737//cytoplasm;GO:0097542//ciliary tip;GO:0005868//cytoplasmic dynein complex	GO:0045505//dynein intermediate chain binding;GO:0003774//motor activity;GO:0003777//microtubule motor activity	GO:0006810//transport;GO:0007018//microtubule-based movement;GO:0035735//intraciliary transport involved in cilium assembly;GO:0007632//visual behavior	K10419//dynein light chain roadblock-type	NP_001306086.1//dynein light chain roadblock-type 1 isoform d [Homo sapiens];EAW76268.1//hCG38498, isoform CRA_b [Homo sapiens];NP_001268658.1//dynein light chain roadblock-type 1 isoform c [Homo sapiens]	1//3;3;2//1		100526761	#N/A
374291	NDUFS7	NM_024407	267.72	268.47	227.3	172.58	219.71	195.44	GO:0005759//mitochondrial matrix;GO:0005747//mitochondrial respiratory chain complex I;GO:0005743//mitochondrial inner membrane;GO:0097060//synaptic membrane;GO:0043025//neuronal cell body;GO:0043005//neuron projection	GO:0002020//protease binding;GO:0046872//metal ion binding;GO:0051539//4 iron, 4 sulfur cluster binding;GO:0048038//quinone binding;GO:0016655//oxidoreductase activity, acting on NAD(P)H, quinone or similar compound as acceptor;GO:0008137//NADH dehydrogenase (ubiquinone) activity	GO:0032981//mitochondrial respiratory chain complex I assembly;GO:0006120//mitochondrial electron transport, NADH to ubiquinone	K03940//NADH dehydrogenase (ubiquinone) Fe-S protein 7 [EC:1.6.5.3 1.6.99.3]	EAW69507.1//NADH dehydrogenase (ubiquinone) Fe-S protein 7, 20kDa (NADH-coenzyme Q reductase), isoform CRA_a [Homo sapiens]	4		100526767	RNF103-CHMP3
2193	FARSA	NM_004461	267.64	270.91	218.12	164.39	222.56	214.08	GO:0016020//membrane;GO:0005829//cytosol;GO:0009328//phenylalanine-tRNA ligase complex;GO:0005737//cytoplasm	GO:0003723//RNA binding;GO:0004826//phenylalanine-tRNA ligase activity;GO:0005524//ATP binding;GO:0000049//tRNA binding	GO:0006432//phenylalanyl-tRNA aminoacylation;GO:0006418//tRNA aminoacylation for protein translation;GO:0051290//protein heterotetramerization	K01889//phenylalanyl-tRNA synthetase alpha chain [EC:6.1.1.20]	XP_007993642.1//PREDICTED: phenylalanine--tRNA ligase alpha subunit [Chlorocebus sabaeus]	2//1		100526771	#N/A
79002	TRIR	NM_001329738,NM_001329739,NM_024038	267.51	266.07	238.85	197.14	269.1	246.34	NA	NA	NA	K10603//autoimmune regulator;K05747//Wiskott-Aldrich syndrome protein;K13172//serine/arginine repetitive matrix protein 2	NP_001316668.1//uncharacterized protein C19orf43 isoform 3 [Homo sapiens];XP_008507920.1//PREDICTED: LOW QUALITY PROTEIN: uncharacterized protein C19orf43 homolog [Equus przewalskii]	1//3;3		100526772	TMEM110-MUSTN1
4267	CD99	NM_001122898,NM_001321367,NM_001321368,NM_001321369,NM_001321370,NM_002414	266.67	273.42	236.57	237.12	191.72	196.83	GO:0005887//integral component of plasma membrane;GO:0005925//focal adhesion;GO:0016021//integral component of membrane;GO:0005886//plasma membrane;GO:0005737//cytoplasm	NA	GO:0007155//cell adhesion;GO:0050776//regulation of immune response	K06520//CD99 antigen	NP_002405.1//CD99 antigen isoform a precursor [Homo sapiens];NP_001308299.1//CD99 antigen isoform f precursor [Homo sapiens];NP_001116370.1//CD99 antigen isoform b precursor [Homo sapiens];XP_007991428.1//PREDICTED: collagen alpha-1(I) chain-like [Chlorocebus sabaeus];NP_001308298.1//CD99 antigen isoform e precursor [Homo sapiens];NP_001308297.1//CD99 antigen isoform d precursor [Homo sapiens]	4;1//3;2//1		100526773	EPPIN-WFDC6
5138	PDE2A	NM_001143839,NM_001146209,NM_001243784,NM_002599	266.42	261.65	264.79	239.44	167.86	160.39	GO:0005759//mitochondrial matrix;GO:0005634//nucleus;GO:0005783//endoplasmic reticulum;GO:0005741//mitochondrial outer membrane;GO:0005737//cytoplasm;GO:0048471//perinuclear region of cytoplasm;GO:0005829//cytosol;GO:0005794//Golgi apparatus;GO:0042734//presynaptic membrane;GO:0005743//mitochondrial inner membrane;GO:0005886//plasma membrane	GO:0030552//cAMP binding;GO:0004114//3',5'-cyclic-nucleotide phosphodiesterase activity;GO:0042802//identical protein binding;GO:0004112//cyclic-nucleotide phosphodiesterase activity;GO:0004118//cGMP-stimulated cyclic-nucleotide phosphodiesterase activity;GO:0042803//protein homodimerization activity;GO:0047555//3',5'-cyclic-GMP phosphodiesterase activity;GO:0030911//TPR domain binding;GO:0046872…	GO:0071260//cellular response to mechanical stimulus;GO:0035690//cellular response to drug;GO:0050729//positive regulation of inflammatory response;GO:0000122//negative regulation of transcription from RNA polymerase II promoter;GO:0071560//cellular response to transforming growth factor beta stimulus;GO:0043116//negative regulation of vascular permeability;GO:0019934//cGMP-mediated signaling;GO:…	K18283//cGMP-dependent 3',5'-cyclic phosphodiesterase [EC:3.1.4.17]	NP_001139681.1//cGMP-dependent 3',5'-cyclic phosphodiesterase isoform PDE2A4 [Homo sapiens];NP_001137311.1//cGMP-dependent 3',5'-cyclic phosphodiesterase isoform PDE2A2 precursor [Homo sapiens];NP_002590.1//cGMP-dependent 3',5'-cyclic phosphodiesterase isoform PDE2A3 [Homo sapiens];NP_001230713.1//cGMP-dependent 3',5'-cyclic phosphodiesterase isoform PDE2A1 [Homo sapiens];BAD18664.1//unnamed prot…	4;1//3;3;2//1		100526783	C15orf38-AP3S2
7311	UBA52	NM_001033930,NM_001321017,NM_001321018,NM_001321019,NM_001321020,NM_001321021,NM_001321022,NM_003333	266.31	258.63	332.36	292.99	327.16	347.89	NA	NA	NA	K08770//ubiquitin C;K02927//large subunit ribosomal protein L40e	XP_016882687.1//PREDICTED: ubiquitin-60S ribosomal protein L40 isoform X1 [Homo sapiens];NP_001307950.1//ubiquitin-60S ribosomal protein L40 isoform 2 [Homo sapiens];XP_003277840.2//PREDICTED: ubiquitin-60S ribosomal protein L40-like isoform X1 [Nomascus leucogenys];EPY79925.1//ubiquitin A-52 residue ribosomal protein fusion product 1-like protein [Camelus ferus];XP_004060373.2//PREDICTED: ubiqui…	4;1//3;2//1		100526794	NT5C1B-RDH14
26986	PABPC1	NM_002568	266.15	263.84	278.78	333.47	235.37	249.94	GO:0016020//membrane;GO:0070062//extracellular exosome;GO:0010494//cytoplasmic stress granule;GO:0005634//nucleus;GO:0005925//focal adhesion;GO:0005737//cytoplasm;GO:0071013//catalytic step 2 spliceosome;GO:0005681//spliceosomal complex;GO:0030529//intracellular ribonucleoprotein complex;GO:0005829//cytosol;GO:0036464//cytoplasmic ribonucleoprotein granule	GO:0008143//poly(A) binding;GO:0003723//RNA binding;GO:0008022//protein C-terminus binding;GO:0008494//translation activator activity;GO:0008266//poly(U) RNA binding;GO:0003730//mRNA 3'-UTR binding	GO:0006397//mRNA processing;GO:0000398//mRNA splicing, via spliceosome;GO:2000623//negative regulation of nuclear-transcribed mRNA catabolic process, nonsense-mediated decay;GO:0000184//nuclear-transcribed mRNA catabolic process, nonsense-mediated decay;GO:0031047//gene silencing by RNA;GO:0006378//mRNA polyadenylation;GO:1900153//positive regulation of nuclear-transcribed mRNA catabolic process,…	K13126//polyadenylate-binding protein	NP_776993.1//polyadenylate-binding protein 1 [Bos taurus]	3		100526832	PHOSPHO2-KLHL23
64975	MRPL41	NM_032477	264.57	275.33	254.16	196.1	189.83	174.38	GO:0005762//mitochondrial large ribosomal subunit;GO:0030529//intracellular ribonucleoprotein complex;GO:0005743//mitochondrial inner membrane;GO:0005739//mitochondrion	GO:0003723//RNA binding;GO:0003735//structural constituent of ribosome	GO:0006412//translation;GO:0070126//mitochondrial translational termination;GO:0007049//cell cycle;GO:0070125//mitochondrial translational elongation;GO:0006915//apoptotic process	K17422//large subunit ribosomal protein L41	XP_012353752.1//PREDICTED: uncharacterized protein LOC100596150 [Nomascus leucogenys]	2//1		100526835	FPGT-TNNI3K
28974	C19orf53	NM_014047	263.42	245.21	264.77	223.08	320.78	324.43	GO:0005634//nucleus;GO:0005730//nucleolus	NA	NA	NA	NP_054766.1//leydig cell tumor 10 kDa protein homolog [Homo sapiens]	2//1		100526842	RPL17-C18orf32
29085	PHPT1	NM_001135861,NM_001287342,NM_001287343,NM_014172	263.2	244.05	255.66	191.53	277.75	244.06	GO:0070062//extracellular exosome;GO:0005829//cytosol	GO:0044325//ion channel binding;GO:0101006//protein histidine phosphatase activity;GO:0019855//calcium channel inhibitor activity;GO:0004721//phosphoprotein phosphatase activity	GO:2000984//negative regulation of ATP citrate synthase activity;GO:0035774//positive regulation of insulin secretion involved in cellular response to glucose stimulus;GO:2000249//regulation of actin cytoskeleton reorganization;GO:0051350//negative regulation of lyase activity;GO:0050860//negative regulation of T cell receptor signaling pathway;GO:2000147//positive regulation of cell motility;GO:…	K01112//phosphohistidine phosphatase [EC:3.9.1.3]	NP_001129333.1//14 kDa phosphohistidine phosphatase isoform 2 [Homo sapiens];NP_001274272.1//14 kDa phosphohistidine phosphatase isoform 5 [Homo sapiens];XP_005580449.1//PREDICTED: 14 kDa phosphohistidine phosphatase isoform X6 [Macaca fascicularis]	1//3;2//1;5		100527943	TGIF2-C20orf24
25804	LSM4	NM_001252129,NM_012321	263.09	253.77	181.77	171.86	200.79	199.95	GO:0097526//spliceosomal tri-snRNP complex;GO:0016020//membrane;GO:0005654//nucleoplasm;GO:0000932//P-body;GO:0043005//neuron projection;GO:0005681//spliceosomal complex;GO:0005829//cytosol;GO:0043234//protein complex;GO:0005688//U6 snRNP;GO:0030529//intracellular ribonucleoprotein complex	GO:0003723//RNA binding;GO:0017070//U6 snRNA binding;GO:0042731//PH domain binding	GO:0043928//exonucleolytic nuclear-transcribed mRNA catabolic process involved in deadenylation-dependent decay;GO:0000398//mRNA splicing, via spliceosome;GO:0033962//cytoplasmic mRNA processing body assembly;GO:0008380//RNA splicing;GO:0000245//spliceosomal complex assembly;GO:0000387//spliceosomal snRNP assembly;GO:0000956//nuclear-transcribed mRNA catabolic process	K12623//U6 snRNA-associated Sm-like protein LSm4	OWK12296.1//LSM4 [Cervus elaphus hippelaphus]	4;1//3		100527949	#N/A
1350	COX7C	NM_001867	261.29	234.76	319.51	370.43	279.45	268.22	GO:0005743//mitochondrial inner membrane;GO:0016021//integral component of membrane;GO:0005739//mitochondrion;GO:0005751//mitochondrial respiratory chain complex IV	GO:0004129//cytochrome-c oxidase activity	GO:0006123//mitochondrial electron transport, cytochrome c to oxygen;GO:0006091//generation of precursor metabolites and energy	K02272//cytochrome c oxidase subunit 7c	XP_021792613.1//cytochrome c oxidase subunit 7C, mitochondrial-like [Papio anubis]	2//1		100527963	PMF1-BGLAP
93974	ATP5IF1	NM_016311,NM_178190,NM_178191	261.25	239.91	299.19	300.54	204.71	223.58	GO:0009986//cell surface;GO:0005753//mitochondrial proton-transporting ATP synthase complex;GO:0005739//mitochondrion	GO:0042030//ATPase inhibitor activity;GO:0004857//enzyme inhibitor activity;GO:0043532//angiostatin binding;GO:0005516//calmodulin binding;GO:0051117//ATPase binding;GO:0042803//protein homodimerization activity;GO:0019899//enzyme binding	GO:1903578//regulation of ATP metabolic process;GO:0051882//mitochondrial depolarization;GO:0051260//protein homooligomerization;GO:0006783//heme biosynthetic process;GO:1903214//regulation of protein targeting to mitochondrion;GO:0051346//negative regulation of hydrolase activity;GO:0001937//negative regulation of endothelial cell proliferation;GO:0032780//negative regulation of ATPase activity;…	K22255//ATPase inhibitor, mitochondrial	EAX07705.1//ATPase inhibitory factor 1, isoform CRA_b, partial [Homo sapiens];EAX07706.1//ATPase inhibitory factor 1, isoform CRA_c [Homo sapiens];NP_057395.1//ATPase inhibitor, mitochondrial isoform 1 precursor [Homo sapiens]	4;2//1		100527978	TMEM56-RWDD3
2821	GPI	NM_000175,NM_001184722,NM_001289789,NM_001289790,NM_001329909,NM_001329910,NM_001329911	259.58	248.85	334.26	276.93	269.33	253.61	GO:0034774//secretory granule lumen;GO:0016020//membrane;GO:0070062//extracellular exosome;GO:0060170//ciliary membrane;GO:0005654//nucleoplasm;GO:0043209//myelin sheath;GO:0043005//neuron projection;GO:0005829//cytosol;GO:0005576//extracellular region;GO:1904813//ficolin-1-rich granule lumen;GO:0005886//plasma membrane	GO:0004347//glucose-6-phosphate isomerase activity;GO:0008083//growth factor activity;GO:0005125//cytokine activity;GO:0048029//monosaccharide binding;GO:0031625//ubiquitin protein ligase binding;GO:0016866//intramolecular transferase activity	GO:0043154//negative regulation of cysteine-type endopeptidase activity involved in apoptotic process;GO:0043278//response to morphine;GO:0006096//glycolytic process;GO:0032570//response to progesterone;GO:0042593//glucose homeostasis;GO:0001707//mesoderm formation;GO:0033574//response to testosterone;GO:0032355//response to estradiol;GO:0006959//humoral immune response;GO:0051024//positive regul…	K01810//glucose-6-phosphate isomerase [EC:5.3.1.9]	NP_001276718.1//glucose-6-phosphate isomerase isoform 3 [Homo sapiens];NP_001171651.1//glucose-6-phosphate isomerase isoform 1 [Homo sapiens]	4;1//3;2//1		100528017	#N/A
4176	MCM7	NM_001278595,NM_005916,NM_182776	259.46	269.66	294.62	251.11	339.7	316.83	GO:0016020//membrane;GO:0005634//nucleus;GO:0005654//nucleoplasm;GO:0000784//nuclear chromosome, telomeric region;GO:0042555//MCM complex;GO:0005829//cytosol;GO:0000785//chromatin	GO:0003677//DNA binding;GO:0003697//single-stranded DNA binding;GO:0005524//ATP binding;GO:0003678//DNA helicase activity;GO:0004003//ATP-dependent DNA helicase activity	GO:0071466//cellular response to xenobiotic stimulus;GO:0042493//response to drug;GO:0042325//regulation of phosphorylation;GO:0006260//DNA replication;GO:0006268//DNA unwinding involved in DNA replication;GO:0006270//DNA replication initiation;GO:0071364//cellular response to epidermal growth factor stimulus;GO:0008283//cell proliferation;GO:0000082//G1/S transition of mitotic cell cycle;GO:0006…	K02210//DNA replication licensing factor MCM7 [EC:3.6.4.12]	NP_005907.3//DNA replication licensing factor MCM7 isoform 1 [Homo sapiens]	4;1//3;2//1		100528020	FAM187A
10945	KDELR1	NM_006801	258.28	260.37	334.81	305.28	287.74	302.51	GO:0016020//membrane;GO:0005783//endoplasmic reticulum;GO:0033116//endoplasmic reticulum-Golgi intermediate compartment membrane;GO:0005793//endoplasmic reticulum-Golgi intermediate compartment;GO:0005801//cis-Golgi network;GO:0000139//Golgi membrane;GO:0005794//Golgi apparatus;GO:0030663//COPI-coated vesicle membrane;GO:0030133//transport vesicle;GO:0016021//integral component of membrane;GO:000…	GO:0046923//ER retention sequence binding;GO:0005046//KDEL sequence binding	GO:0006890//retrograde vesicle-mediated transport, Golgi to ER;GO:0016192//vesicle-mediated transport;GO:0006621//protein retention in ER lumen;GO:0006886//intracellular protein transport;GO:0002369//T cell cytokine production;GO:0070231//T cell apoptotic process;GO:0006888//ER to Golgi vesicle-mediated transport;GO:0030217//T cell differentiation;GO:0015031//protein transport	K10949//ER lumen protein retaining receptor	NP_006792.1//ER lumen protein-retaining receptor 1 [Homo sapiens]	2//1		100528021	#N/A
353	APRT	NM_000485,NM_001030018	257.99	237.41	232.6	165.92	165.31	154.33	GO:0034774//secretory granule lumen;GO:0070062//extracellular exosome;GO:0005654//nucleoplasm;GO:0005829//cytosol;GO:0005576//extracellular region;GO:0005737//cytoplasm	GO:0003999//adenine phosphoribosyltransferase activity;GO:0016757//transferase activity, transferring glycosyl groups;GO:0016208//AMP binding;GO:0002055//adenine binding	GO:0007595//lactation;GO:0009116//nucleoside metabolic process;GO:0006166//purine ribonucleoside salvage;GO:0044209//AMP salvage;GO:0032869//cellular response to insulin stimulus;GO:0006168//adenine salvage;GO:0043312//neutrophil degranulation;GO:0007625//grooming behavior;GO:0043101//purine-containing compound salvage	K00759//adenine phosphoribosyltransferase [EC:2.4.2.7]	XP_005592840.1//PREDICTED: adenine phosphoribosyltransferase isoform X1 [Macaca fascicularis]	1//3;2//1		100528030	POC1B-GALNT4
7317	UBA1	NM_003334,NM_153280	257.52	265.82	286.86	245.75	272.13	256.58	GO:0070062//extracellular exosome;GO:0005634//nucleus;GO:0005654//nucleoplasm;GO:0005829//cytosol;GO:0005739//mitochondrion;GO:0005737//cytoplasm	GO:0003723//RNA binding;GO:0005524//ATP binding;GO:0004839//ubiquitin activating enzyme activity	GO:0006511//ubiquitin-dependent protein catabolic process;GO:0016567//protein ubiquitination;GO:0006974//cellular response to DNA damage stimulus	K03178//ubiquitin-activating enzyme E1 [EC:6.2.1.45]	NP_003325.2//ubiquitin-like modifier-activating enzyme 1 [Homo sapiens];XP_016885266.1//PREDICTED: ubiquitin-like modifier-activating enzyme 1 isoform X1 [Homo sapiens]	3;2//1		100528032	#N/A
100463487	MTRNR2L9	NM_001190706	255.33	254.12	106.11	117.21	103.04	84.77	NA	NA	NA	K22237//Rab effector MyRIP	XP_012365851.1//PREDICTED: rab effector MyRIP [Nomascus leucogenys]	1//3		100528062	ARMCX5-GPRASP2
5692	PSMB4	NM_002796	254.71	242.8	280.3	283.81	334.48	338.64	GO:0070062//extracellular exosome;GO:0005634//nucleus;GO:0005654//nucleoplasm;GO:0000502//proteasome complex;GO:0005829//cytosol;GO:0019774//proteasome core complex, beta-subunit complex;GO:0005737//cytoplasm;GO:0005839//proteasome core complex	GO:0001530//lipopolysaccharide binding;GO:0004298//threonine-type endopeptidase activity	GO:0043687//post-translational protein modification;GO:0038061//NIK/NF-kappaB signaling;GO:0051603//proteolysis involved in cellular protein catabolic process;GO:0031146//SCF-dependent proteasomal ubiquitin-dependent protein catabolic process;GO:0006521//regulation of cellular amino acid metabolic process;GO:0010972//negative regulation of G2/M transition of mitotic cell cycle;GO:0090090//negativ…	K02736//20S proteasome subunit beta 7 [EC:3.4.25.1]	NP_002787.2//proteasome subunit beta type-4 [Homo sapiens]	2//1		100528064	NEDD8-MDP1
4715	NDUFB9	NM_001278645,NM_001278646,NM_001311168,NM_005005	254.43	219.19	266.83	210.63	190.93	180.66	GO:0070062//extracellular exosome;GO:0005747//mitochondrial respiratory chain complex I;GO:0005743//mitochondrial inner membrane;GO:0005739//mitochondrion	GO:0008137//NADH dehydrogenase (ubiquinone) activity	GO:0032981//mitochondrial respiratory chain complex I assembly;GO:0006120//mitochondrial electron transport, NADH to ubiquinone;GO:0007605//sensory perception of sound	K03965//NADH dehydrogenase (ubiquinone) 1 beta subcomplex subunit 9	XP_004090853.2//PREDICTED: NADH dehydrogenase [ubiquinone] 1 beta subcomplex subunit 9 isoform X1 [Nomascus leucogenys]	1//3;2//1		100529063	BCL2L2-PABPN1
7171	TPM4	NM_001145160,NM_003290	253.04	225.11	355.66	410.06	310.01	363.24	GO:0016020//membrane;GO:0070062//extracellular exosome;GO:0005856//cytoskeleton;GO:0005925//focal adhesion;GO:0030863//cortical cytoskeleton;GO:0005884//actin filament;GO:0001725//stress fiber;GO:0002102//podosome;GO:0005829//cytosol;GO:0015629//actin cytoskeleton;GO:0005862//muscle thin filament tropomyosin;GO:0031941//filamentous actin	GO:0051015//actin filament binding;GO:0046872//metal ion binding;GO:0042802//identical protein binding;GO:0005509//calcium ion binding;GO:0046982//protein heterodimerization activity;GO:0008307//structural constituent of muscle;GO:0042803//protein homodimerization activity	GO:0001649//osteoblast differentiation;GO:0006928//movement of cell or subcellular component;GO:0007015//actin filament organization;GO:0030049//muscle filament sliding;GO:0006936//muscle contraction	K10375//tropomyosin 4	NP_003281.1//tropomyosin alpha-4 chain isoform Tpm4.2cy [Homo sapiens];NP_001138632.1//tropomyosin alpha-4 chain isoform Tpm4.1cy [Homo sapiens]	1//3;2//1		100529097	RPL36A-HNRNPH2
51024	FIS1	NM_016068	252.74	241.69	220.11	167.56	275.74	239.3	GO:0016020//membrane;GO:0005783//endoplasmic reticulum;GO:0031307//integral component of mitochondrial outer membrane;GO:0005741//mitochondrial outer membrane;GO:0005777//peroxisome;GO:0005779//integral component of peroxisomal membrane;GO:0043234//protein complex;GO:0016021//integral component of membrane;GO:0005739//mitochondrion	GO:0005102//receptor binding;GO:0032403//protein complex binding	GO:0097237//cellular response to toxic substance;GO:0051260//protein homooligomerization;GO:0035584//calcium-mediated signaling using intracellular calcium source;GO:0051561//positive regulation of mitochondrial calcium ion concentration;GO:0000422//autophagy of mitochondrion;GO:0014850//response to muscle activity;GO:0070584//mitochondrion morphogenesis;GO:0010821//regulation of mitochondrion or…	K17969//mitochondrial fission 1 protein	XP_004840199.3//mitochondrial fission 1 protein [Heterocephalus glaber]	2//1		100529144	CORO7-PAM16
16	AARS	NM_001605	251.5	254.32	88.96	79.08	69.35	67.49	GO:0016020//membrane;GO:0070062//extracellular exosome;GO:0005829//cytosol;GO:0005737//cytoplasm	GO:0046872//metal ion binding;GO:0005524//ATP binding;GO:0002161//aminoacyl-tRNA editing activity;GO:0016597//amino acid binding;GO:0008270//zinc ion binding;GO:0000049//tRNA binding;GO:0004813//alanine-tRNA ligase activity	GO:0021680//cerebellar Purkinje cell layer development;GO:0006418//tRNA aminoacylation for protein translation;GO:0006400//tRNA modification;GO:0043524//negative regulation of neuron apoptotic process;GO:0050885//neuromuscular process controlling balance;GO:0006419//alanyl-tRNA aminoacylation;GO:0008033//tRNA processing	K01872//alanyl-tRNA synthetase [EC:6.1.1.7]	NP_001596.2//alanine--tRNA ligase, cytoplasmic [Homo sapiens]	2//1		100529215	ZNF559-ZNF177
5901	RAN	NM_001300796,NM_001300797,NM_006325	250.2	236.78	305.51	300.74	260.14	250.73	GO:0016020//membrane;GO:0005643//nuclear pore;GO:0005635//nuclear envelope;GO:0042565//RNA nuclear export complex;GO:0042470//melanosome;GO:0005737//cytoplasm;GO:0030496//midbody;GO:0036126//sperm flagellum;GO:0005730//nucleolus;GO:0005829//cytosol;GO:0002177//manchette;GO:0055037//recycling endosome;GO:0070062//extracellular exosome;GO:0031012//extracellular matrix;GO:0043657//host cell;GO:00056…	GO:0000287//magnesium ion binding;GO:0003723//RNA binding;GO:0070883//pre-miRNA binding;GO:0005487//nucleocytoplasmic transporter activity;GO:0046982//protein heterodimerization activity;GO:0050681//androgen receptor binding;GO:0003682//chromatin binding;GO:0005049//nuclear export signal receptor activity;GO:0061676//importin-alpha family protein binding;GO:0045505//dynein intermediate chain bind…	GO:0021766//hippocampus development;GO:0000060//protein import into nucleus, translocation;GO:0006259//DNA metabolic process;GO:0032092//positive regulation of protein binding;GO:0000055//ribosomal large subunit export from nucleus;GO:0010586//miRNA metabolic process;GO:0015031//protein transport;GO:1902570//protein localization to nucleolus;GO:0043393//regulation of protein binding;GO:0030036//a…	K07936//GTP-binding nuclear protein Ran	XP_021589639.1//GTP-binding nuclear protein Ran [Ictidomys tridecemlineatus];XP_019798372.1//PREDICTED: GTP-binding nuclear protein Ran [Tursiops truncatus];XP_011285993.1//PREDICTED: GTP-binding nuclear protein Ran [Felis catus]	4;1//3		100529239	RPS10-NUDT3
4833	NME4	NM_001286433,NM_001286435,NM_001286436,NM_001286438,NM_001286439,NM_001286440,NM_005009	249.17	240.02	274.71	226.76	190.46	178.75	GO:0005759//mitochondrial matrix;GO:0005758//mitochondrial intermembrane space;GO:0005743//mitochondrial inner membrane;GO:0005622//intracellular;GO:0005739//mitochondrion	GO:0046872//metal ion binding;GO:1901612//cardiolipin binding;GO:0005524//ATP binding;GO:0004550//nucleoside diphosphate kinase activity	GO:0006228//UTP biosynthetic process;GO:0009116//nucleoside metabolic process;GO:0006869//lipid transport;GO:0006241//CTP biosynthetic process;GO:0042981//regulation of apoptotic process;GO:0015949//nucleobase-containing small molecule interconversion;GO:0006183//GTP biosynthetic process	K00940//nucleoside-diphosphate kinase [EC:2.7.4.6]	XP_010380143.1//PREDICTED: nucleoside diphosphate kinase, mitochondrial isoform X1 [Rhinopithecus roxellana];NP_001273362.1//nucleoside diphosphate kinase, mitochondrial isoform b [Homo sapiens];NP_001273364.1//nucleoside diphosphate kinase, mitochondrial isoform c [Homo sapiens];NP_005000.1//nucleoside diphosphate kinase, mitochondrial isoform a precursor [Homo sapiens]	1//3;2//1		100529240	ZNF816-ZNF321P
10437	IFI30	NM_006332	248.2	241.65	268.42	233.37	132.58	134.31	GO:0043231//intracellular membrane-bounded organelle;GO:0005829//cytosol;GO:0043202//lysosomal lumen;GO:0005576//extracellular region;GO:0030054//cell junction;GO:0005764//lysosome	GO:0016667//oxidoreductase activity, acting on a sulfur group of donors	GO:0060333//interferon-gamma-mediated signaling pathway;GO:0042590//antigen processing and presentation of exogenous peptide antigen via MHC class I;GO:0019886//antigen processing and presentation of exogenous peptide antigen via MHC class II	K08059//interferon, gamma-inducible protein 30	AAF04618.1//gamma-interferon inducible lysosomal thiol reductase [Homo sapiens]	4		100529241	HSPE1-MOB4
5118	PCOLCE	NM_002593	247.42	281.61	166.43	164.86	104.61	106.61	GO:0031012//extracellular matrix;GO:0070062//extracellular exosome;GO:0005615//extracellular space;GO:0005576//extracellular region	GO:0016504//peptidase activator activity;GO:0005518//collagen binding;GO:0008201//heparin binding	GO:1990830//cellular response to leukemia inhibitory factor;GO:0006508//proteolysis;GO:0007275//multicellular organism development	K14616//cubilin	NP_002584.2//procollagen C-endopeptidase enhancer 1 precursor [Homo sapiens]	3		100529251	CKLF-CMTM1
977	CD151	NM_001039490,NM_004357,NM_139029,NM_139030	246.87	244.53	147.86	129.47	247.94	263.36	GO:0016020//membrane;GO:0005887//integral component of plasma membrane;GO:0005925//focal adhesion;GO:0005829//cytosol;GO:0016021//integral component of membrane;GO:0005886//plasma membrane;GO:0005604//basement membrane	GO:0005178//integrin binding	GO:0016477//cell migration;GO:0007155//cell adhesion;GO:0042098//T cell proliferation;GO:0007166//cell surface receptor signaling pathway;GO:0031581//hemidesmosome assembly	K06537//CD151 antigen	NP_004348.2//CD151 antigen [Homo sapiens];XP_007993783.1//PREDICTED: CD151 antigen isoform X1 [Chlorocebus sabaeus]	4;1//3;3		100529257	SYNJ2BP-COX16
3615	IMPDH2	NM_000884	246.84	249.52	294.79	250.82	215.83	188.07	GO:0005634//nucleus;GO:0005737//cytoplasm	GO:0046872//metal ion binding;GO:0000166//nucleotide binding;GO:0003938//IMP dehydrogenase activity	GO:0006177//GMP biosynthetic process	K00088//IMP dehydrogenase [EC:1.1.1.205]	XP_020651049.1//inosine-5'-monophosphate dehydrogenase 2 isoform X2 [Pogona vitticeps]	2//1		100529261	CHURC1-FNTB
3916	LAMP1	NM_005561	246.66	274.08	223.14	237.79	222.37	214.81	GO:0016020//membrane;GO:0010008//endosome membrane;GO:0030425//dendrite;GO:0005770//late endosome;GO:0009897//external side of plasma membrane;GO:0044194//cytolytic granule;GO:0042470//melanosome;GO:0005737//cytoplasm;GO:0043025//neuronal cell body;GO:0035577//azurophil granule membrane;GO:0044754//autolysosome;GO:0005887//integral component of plasma membrane;GO:0005829//cytosol;GO:0016021//inte…	GO:0019904//protein domain specific binding;GO:0001618//virus receptor activity;GO:0019899//enzyme binding	GO:0090160//Golgi to lysosome transport;GO:0072594//establishment of protein localization to organelle;GO:0008626//granzyme-mediated apoptotic signaling pathway;GO:0043323//positive regulation of natural killer cell degranulation;GO:0043312//neutrophil degranulation;GO:0045954//positive regulation of natural killer cell mediated cytotoxicity;GO:0048102//autophagic cell death;GO:0050821//protein s…	K06528//lysosomal-associated membrane protein 1/2	NP_005552.3//lysosome-associated membrane glycoprotein 1 precursor [Homo sapiens]	3		10053	AP1M2
84310	C7orf50	NM_001134395,NM_001134396,NM_001318252,NM_001350968,NM_001350969,NM_001350970,NM_032350	246.53	258.02	196.24	151.66	286.07	250.15	NA	GO:0003723//RNA binding	NA	K22070//ferredoxin-1, mitochondrial;K12581//CCR4-NOT transcription complex subunit 7/8;K17776//metaxin;K03129//transcription initiation factor TFIID subunit 4;K18080//tensin;K11447//histone demethylase [EC:1.14.11.-];K22020//mucin-19;K07423//cytochrome P450 family 2 subfamily W polypeptide 1;K05626//atrophin-1 (dentatorubral-pallidoluysian atrophy protein);K01064//wingless-type MMTV integration s…	NP_001337898.1//uncharacterized protein C7orf50 isoform c [Homo sapiens];NP_001337897.1//uncharacterized protein C7orf50 isoform b [Homo sapiens];NP_115726.1//uncharacterized protein C7orf50 isoform a [Homo sapiens];NP_001337899.1//uncharacterized protein C7orf50 isoform d [Homo sapiens];XP_016868208.1//PREDICTED: uncharacterized protein C7orf50 isoform X2 [Homo sapiens]	1//3;5		100532726	NDUFC2-KCTD14
3490	IGFBP7	NM_001253835,NM_001553	246.22	263.49	226.77	240.09	241.29	258.19	NA	NA	NA	K08784//HtrA serine peptidase 1 [EC:3.4.21.-]	XP_017704709.1//PREDICTED: insulin-like growth factor-binding protein 7 [Rhinopithecus bieti]	1//3;2//1		100532731	COMMD3-BMI1
8733	GPAA1	NM_003801	245.6	249.88	147.98	128.53	157	150.53	GO:0016020//membrane;GO:0042765//GPI-anchor transamidase complex;GO:0005789//endoplasmic reticulum membrane	GO:0015631//tubulin binding;GO:0034235//GPI anchor binding	GO:0016255//attachment of GPI anchor to protein;GO:0006461//protein complex assembly;GO:0006621//protein retention in ER lumen	K05289//glycosylphosphatidylinositol transamidase	NP_003792.1//glycosylphosphatidylinositol anchor attachment 1 protein [Homo sapiens]	3		100532736	MINOS1-NBL1
10942	PRSS21	NM_001270452,NM_006799,NM_144956,NM_144957	244.77	241.84	159.19	149.31	155	143.64	GO:0016020//membrane;GO:0005576//extracellular region;GO:0005886//plasma membrane;GO:0005737//cytoplasm;GO:0031225//anchored component of membrane	GO:0004252//serine-type endopeptidase activity;GO:0008236//serine-type peptidase activity	GO:0006501//C-terminal protein lipidation;GO:0007283//spermatogenesis	K09625//testisin [EC:3.4.21.-]	NP_659205.1//testisin isoform 2 preproprotein [Homo sapiens];NP_001257381.1//testisin isoform 4 preproprotein [Homo sapiens];NP_659206.1//testisin isoform 3 preproprotein [Homo sapiens];NP_006790.1//testisin isoform 1 preproprotein [Homo sapiens]	1//3;3;2//1		100533105	C8orf44-SGK3
6626	SNRPA	NM_004596	244.51	256.94	154.84	129.46	157.71	163.56	GO:0005685//U1 snRNP;GO:0005654//nucleoplasm;GO:0005681//spliceosomal complex;GO:0019013//viral nucleocapsid	GO:0003723//RNA binding;GO:0030619//U1 snRNA binding;GO:0042802//identical protein binding;GO:1990446//U1 snRNP binding;GO:0035614//snRNA stem-loop binding	GO:0000398//mRNA splicing, via spliceosome;GO:1900363//regulation of mRNA polyadenylation	K11091//U1 small nuclear ribonucleoprotein A	NP_004587.1//U1 small nuclear ribonucleoprotein A [Homo sapiens]	4		100533106	ZHX1-C8orf76
84326	METTL26	NM_001040160,NM_001040161,NM_001040162,NM_001040165,NM_001288710,NM_032366	243.32	243.88	213.67	169.98	234.27	226.76	NA	NA	NA	K03129//transcription initiation factor TFIID subunit 4;K22020//mucin-19;K09087//hairy and enhancer of split 2/6/7;K15001//cytochrome P450 family 4 [EC:1.14.-.-];K00728//dolichyl-phosphate-mannose-protein mannosyltransferase [EC:2.4.1.109];K15542//polyadenylation factor subunit 2;K19938//rabphilin-3A	XP_017366384.1//PREDICTED: UPF0585 protein C16orf13 homolog isoform X1 [Cebus capucinus imitator];NP_001035255.1//methyltransferase-like 26 isoform g [Homo sapiens];XP_017366385.1//PREDICTED: UPF0585 protein C16orf13 homolog isoform X2 [Cebus capucinus imitator];XP_012324109.1//methyltransferase-like 26 isoform X5 [Aotus nancymaae];XP_009248532.1//PREDICTED: UPF0585 protein C16orf13 homolog isofo…	1//3;4;2//1		100533177	KRTAP29-1
10155	TRIM28	NM_005762	241.45	259.27	377.42	319.28	456.26	434.08	GO:0090575//RNA polymerase II transcription factor complex;GO:0005634//nucleus;GO:0005654//nucleoplasm;GO:0005622//intracellular;GO:0005719//nuclear euchromatin;GO:0005720//nuclear heterochromatin	GO:0070087//chromo shadow domain binding;GO:0003723//RNA binding;GO:0003677//DNA binding;GO:0003714//transcription corepressor activity;GO:0001105//RNA polymerase II transcription coactivator activity;GO:0031625//ubiquitin protein ligase binding;GO:0004842//ubiquitin-protein transferase activity;GO:0003682//chromatin binding;GO:0004672//protein kinase activity;GO:0008270//zinc ion binding;GO:0043…	GO:1901536//negative regulation of DNA demethylation;GO:0016925//protein sumoylation;GO:0045869//negative regulation of single stranded viral RNA replication via double stranded DNA intermediate;GO:0045893//positive regulation of transcription, DNA-templated;GO:0007566//embryo implantation;GO:0060669//embryonic placenta morphogenesis;GO:0045739//positive regulation of DNA repair;GO:0001837//epith…	K08882//tripartite motif-containing protein 28 [EC:2.3.2.27]	NP_005753.1//transcription intermediary factor 1-beta [Homo sapiens]	2//1		100533178	#N/A
9377	COX5A	NM_004255	241.11	231.17	305.43	276.39	265.15	254.17	GO:0070062//extracellular exosome;GO:0043209//myelin sheath;GO:0005743//mitochondrial inner membrane;GO:0005751//mitochondrial respiratory chain complex IV	GO:0009055//electron transfer activity;GO:0046872//metal ion binding;GO:0004129//cytochrome-c oxidase activity	GO:0006123//mitochondrial electron transport, cytochrome c to oxygen	K02264//cytochrome c oxidase subunit 5a	NP_004246.2//cytochrome c oxidase subunit 5A, mitochondrial precursor [Homo sapiens]	3		100533181	#N/A
445	ASS1	NM_000050,NM_054012	240.66	222.2	93.59	84.41	130.84	138.57	NA	GO:0005524//ATP binding;GO:0004055//argininosuccinate synthase activity	GO:0006526//arginine biosynthetic process	K01940//argininosuccinate synthase [EC:6.3.4.5]	XP_003822421.1//PREDICTED: argininosuccinate synthase isoform X1 [Pan paniscus];XP_016870218.1//PREDICTED: argininosuccinate synthase isoform X2 [Homo sapiens]	4;3		100533183	ZNF664-RFLNA
51596	CUTA	NM_001014433,NM_001014837,NM_001014838,NM_001014840,NM_015921	240.38	238.19	311.2	247.05	236.22	229.01	GO:0016020//membrane;GO:0070062//extracellular exosome;GO:0016021//integral component of membrane	GO:0005507//copper ion binding;GO:0019899//enzyme binding	GO:0008104//protein localization;GO:0010038//response to metal ion	K03926//periplasmic divalent cation tolerance protein	NP_001014433.1//protein CutA isoform 1 [Homo sapiens];NP_001014840.1//protein CutA isoform 3 precursor [Homo sapiens];XP_002816800.1//PREDICTED: protein CutA isoform X1 [Pongo abelii]	1//3;2//1		100533467	BIVM-ERCC5
9296	ATP6V1F	NM_001198909,NM_004231	240.24	237.08	200.66	170.03	238.72	249.17	NA	NA	NA	K02151//V-type H+-transporting ATPase subunit F	XP_011794960.1//PREDICTED: V-type proton ATPase subunit F isoform X2 [Colobus angolensis palliatus];XP_011794959.1//PREDICTED: V-type proton ATPase subunit F isoform X1 [Colobus angolensis palliatus]	1//3;3		100533496	TVP23C-CDRT4
51374	ATRAID	NM_001170795,NM_016085,NM_080592	240.1	234.02	191.84	168.92	156.62	134.84	GO:0005765//lysosomal membrane;GO:0005635//nuclear envelope;GO:0016021//integral component of membrane;GO:0005886//plasma membrane;GO:0048471//perinuclear region of cytoplasm	NA	GO:0033689//negative regulation of osteoblast proliferation;GO:0010468//regulation of gene expression;GO:0030501//positive regulation of bone mineralization;GO:0030154//cell differentiation;GO:1903363//negative regulation of cellular protein catabolic process;GO:0045669//positive regulation of osteoblast differentiation	K14386//solute carrier family 5 (sodium-dependent multivitamin transporter), member 6	NP_542159.3//all-trans retinoic acid-induced differentiation factor isoform b [Homo sapiens]	1//3;4;3		100533952	RBAK-RBAKDN
4696	NDUFA3	NM_004542	239.73	215.36	373.08	272.98	362.79	361.38	GO:0005747//mitochondrial respiratory chain complex I;GO:0016021//integral component of membrane	NA	NA	K03947//NADH dehydrogenase (ubiquinone) 1 alpha subcomplex subunit 3	XP_010378998.1//PREDICTED: NADH dehydrogenase [ubiquinone] 1 alpha subcomplex subunit 3 isoform X2 [Rhinopithecus roxellana]	3		100533997	#N/A
9260	PDLIM7	NM_005451,NM_203352,NM_213636	238.97	242.14	159.39	126.86	328.61	350.84	GO:0001726//ruffle;GO:0001725//stress fiber;GO:0005634//nucleus;GO:0005925//focal adhesion;GO:0005913//cell-cell adherens junction;GO:0005829//cytosol;GO:0015629//actin cytoskeleton;GO:0005737//cytoplasm	GO:0046872//metal ion binding	GO:0030036//actin cytoskeleton organization;GO:0006898//receptor-mediated endocytosis;GO:0045669//positive regulation of osteoblast differentiation;GO:0001503//ossification;GO:0007411//axon guidance	K19867//LIM domain-binding protein 3	XP_008013637.1//PREDICTED: PDZ and LIM domain protein 7 isoform X3 [Chlorocebus sabaeus];XP_008013635.1//PREDICTED: PDZ and LIM domain protein 7 isoform X1 [Chlorocebus sabaeus];XP_008013640.1//PREDICTED: PDZ and LIM domain protein 7 isoform X5 [Chlorocebus sabaeus]	4;2//1		100534012	TNFAIP8L2-SCNM1
79001	VKORC1	NM_001311311,NM_024006,NM_206824	238.54	220.74	208.69	196.78	159.64	175.23	GO:0016021//integral component of membrane;GO:0005789//endoplasmic reticulum membrane	GO:0048038//quinone binding;GO:0047057//vitamin-K-epoxide reductase (warfarin-sensitive) activity	GO:0042373//vitamin K metabolic process;GO:0060348//bone development;GO:0007596//blood coagulation;GO:0017144//drug metabolic process;GO:0017187//peptidyl-glutamic acid carboxylation	K05357//vitamin-K-epoxide reductase (warfarin-sensitive) [EC:1.17.4.4]	XP_014981495.1//PREDICTED: LOW QUALITY PROTEIN: vitamin K epoxide reductase complex subunit 1 [Macaca mulatta]	1//3;2//1;5		100534592	URGCP-MRPS24
3191	HNRNPL	NM_001005335,NM_001533	237.84	246.38	199.41	209.22	223.78	231.11	GO:0016020//membrane;GO:0070062//extracellular exosome;GO:0005634//nucleus;GO:0005654//nucleoplasm;GO:0035770//ribonucleoprotein granule;GO:0005737//cytoplasm;GO:0030529//intracellular ribonucleoprotein complex;GO:0019013//viral nucleocapsid;GO:0045120//pronucleus	GO:0003723//RNA binding;GO:0097157//pre-mRNA intronic binding;GO:0044212//transcription regulatory region DNA binding	GO:0006397//mRNA processing;GO:0006396//RNA processing;GO:0016070//RNA metabolic process;GO:0000398//mRNA splicing, via spliceosome;GO:0000381//regulation of alternative mRNA splicing, via spliceosome	K13159//heterogeneous nuclear ribonucleoprotein L	NP_001524.2//heterogeneous nuclear ribonucleoprotein L isoform a [Homo sapiens];XP_007994911.1//PREDICTED: heterogeneous nuclear ribonucleoprotein L isoform X1 [Chlorocebus sabaeus]	1//3;2//1		100534599	ISY1-RAB43
7045	TGFBI	NM_000358	237.62	254.21	68.71	70.94	382.38	372.8	GO:0031012//extracellular matrix;GO:0070062//extracellular exosome;GO:0005615//extracellular space;GO:0005802//trans-Golgi network;GO:0005578//proteinaceous extracellular matrix;GO:0005576//extracellular region;GO:0005886//plasma membrane;GO:0005604//basement membrane	GO:0005178//integrin binding;GO:0005518//collagen binding;GO:0050840//extracellular matrix binding	GO:0044267//cellular protein metabolic process;GO:0002062//chondrocyte differentiation;GO:0007155//cell adhesion;GO:0008283//cell proliferation;GO:0001525//angiogenesis;GO:0007162//negative regulation of cell adhesion;GO:0030198//extracellular matrix organization;GO:0050896//response to stimulus;GO:0007601//visual perception	K19519//transforming growth factor-beta-induced protein	NP_000349.1//transforming growth factor-beta-induced protein ig-h3 precursor [Homo sapiens]	2//1		10054	UBA2
51504	TRMT112	NM_001286082,NM_001286084,NM_016404	236.86	220.58	224.94	200.39	253.57	224.89	GO:0070062//extracellular exosome;GO:0005654//nucleoplasm;GO:0043234//protein complex;GO:0005829//cytosol;GO:0048471//perinuclear region of cytoplasm	GO:0016435//rRNA (guanine) methyltransferase activity;GO:0008276//protein methyltransferase activity;GO:0046982//protein heterodimerization activity	GO:0031167//rRNA methylation;GO:0006415//translational termination;GO:0018364//peptidyl-glutamine methylation;GO:0030488//tRNA methylation;GO:0032259//methylation;GO:0070476//rRNA (guanine-N7)-methylation;GO:2000234//positive regulation of rRNA processing	K15448//multifunctional methyltransferase subunit TRM112	XP_014969213.1//PREDICTED: multifunctional methyltransferase subunit TRM112-like protein isoform X1 [Macaca mulatta];XP_009183997.1//multifunctional methyltransferase subunit TRM112-like protein isoform X1 [Papio anubis]	1//3;2//1		10055	SAE1
64855	FAM129B	NM_001035534,NM_022833	236.59	248.47	213.58	197.91	276.17	281.45	GO:0070062//extracellular exosome;GO:0005634//nucleus;GO:0005654//nucleoplasm;GO:0005829//cytosol;GO:0005886//plasma membrane;GO:0005737//cytoplasm;GO:0005912//adherens junction	GO:0003713//transcription coactivator activity;GO:0045296//cadherin binding	GO:0040019//positive regulation of embryonic development;GO:0045892//negative regulation of transcription, DNA-templated;GO:0048743//positive regulation of skeletal muscle fiber development;GO:0032274//gonadotropin secretion;GO:0030154//cell differentiation;GO:0034337//RNA folding;GO:0016525//negative regulation of angiogenesis;GO:0044029//hypomethylation of CpG island;GO:0043066//negative regula…	K22020//mucin-19;K21125//mucin-5AC	NP_001030611.1//niban-like protein 1 isoform 2 [Homo sapiens];NP_073744.2//niban-like protein 1 isoform 1 [Homo sapiens]	3;2//1		10056	FARSB
5688	PSMA7	NM_002792	236.29	226.71	262.82	272.82	256.28	275.03	GO:0070062//extracellular exosome;GO:0019773//proteasome core complex, alpha-subunit complex;GO:0005634//nucleus;GO:0005654//nucleoplasm;GO:0000502//proteasome complex;GO:0098794//postsynapse;GO:0005737//cytoplasm;GO:0005839//proteasome core complex;GO:0005829//cytosol	GO:0004298//threonine-type endopeptidase activity;GO:0042802//identical protein binding	GO:0043687//post-translational protein modification;GO:0038061//NIK/NF-kappaB signaling;GO:0031146//SCF-dependent proteasomal ubiquitin-dependent protein catabolic process;GO:0006521//regulation of cellular amino acid metabolic process;GO:0010972//negative regulation of G2/M transition of mitotic cell cycle;GO:0090090//negative regulation of canonical Wnt signaling pathway;GO:0051437//positive re…	K02731//20S proteasome subunit alpha 4 [EC:3.4.25.1]	XP_010952661.1//PREDICTED: proteasome subunit alpha type-7 [Camelus bactrianus]	3		10057	ABCC5
92579	G6PC3	NM_001319945,NM_138387	235.82	240.25	259.61	212.68	179.68	177.48	GO:0016020//membrane;GO:0005783//endoplasmic reticulum;GO:0030176//integral component of endoplasmic reticulum membrane;GO:0016021//integral component of membrane;GO:0005789//endoplasmic reticulum membrane	GO:0004346//glucose-6-phosphatase activity	GO:0051156//glucose 6-phosphate metabolic process;GO:0015760//glucose-6-phosphate transport;GO:0006094//gluconeogenesis	K01084//glucose-6-phosphatase [EC:3.1.3.9]	NP_612396.1//glucose-6-phosphatase 3 isoform 1 [Homo sapiens];NP_001306874.1//glucose-6-phosphatase 3 isoform 4 [Homo sapiens]	1//3;3		10058	ABCB6
10856	RUVBL2	NM_001321190,NM_001321191,NM_006666	233.87	226.52	300.29	222.64	297	270.4	GO:0000812//Swr1 complex;GO:0035267//NuA4 histone acetyltransferase complex;GO:0016020//membrane;GO:0070062//extracellular exosome;GO:0005634//nucleus;GO:0005654//nucleoplasm;GO:0005622//intracellular;GO:0031011//Ino80 complex;GO:0005813//centrosome;GO:0016363//nuclear matrix;GO:0071339//MLL1 complex;GO:0005829//cytosol;GO:0030529//intracellular ribonucleoprotein complex;GO:0005719//nuclear euchr…	GO:0005524//ATP binding;GO:0042802//identical protein binding;GO:0031490//chromatin DNA binding;GO:0051117//ATPase binding;GO:0042803//protein homodimerization activity;GO:0004003//ATP-dependent DNA helicase activity;GO:0043531//ADP binding;GO:0000979//RNA polymerase II core promoter sequence-specific DNA binding;GO:0051082//unfolded protein binding;GO:0043141//ATP-dependent 5'-3' DNA helicase ac…	GO:0006338//chromatin remodeling;GO:0006355//regulation of transcription, DNA-templated;GO:0040008//regulation of growth;GO:0043968//histone H2A acetylation;GO:0034644//cellular response to UV;GO:0006357//regulation of transcription from RNA polymerase II promoter;GO:0043967//histone H4 acetylation;GO:0035066//positive regulation of histone acetylation;GO:0071169//establishment of protein localiz…	K11338//RuvB-like protein 2 [EC:3.6.4.12]	XP_007168328.1//PREDICTED: ruvB-like 2 [Balaenoptera acutorostrata scammoni];NP_001308119.1//ruvB-like 2 isoform 2 [Homo sapiens]	1//3;2//1		10059	DNM1L
89891	WDR34	NM_052844	233.68	251.68	207.84	171.54	189.65	184.79	GO:0005929//cilium;GO:0097014//ciliary plasm;GO:0005814//centriole;GO:0036064//ciliary basal body;GO:0097542//ciliary tip;GO:0005868//cytoplasmic dynein complex;GO:0005829//cytosol;GO:0005930//axoneme	GO:0045503//dynein light chain binding;GO:0045504//dynein heavy chain binding	GO:0060271//cilium assembly;GO:0042073//intraciliary transport;GO:0035735//intraciliary transport involved in cilium assembly	K10415//dynein intermediate chain, cytosolic;K11143//dynein intermediate chain 2, axonemal	NP_443076.2//WD repeat-containing protein 34 [Homo sapiens]	3		1006	#N/A
4722	NDUFS3	NM_004551	233.63	219.55	250.18	218.76	246.25	213.68	GO:0005759//mitochondrial matrix;GO:0005747//mitochondrial respiratory chain complex I;GO:0016604//nuclear body;GO:0043209//myelin sheath;GO:0005739//mitochondrion;GO:0031966//mitochondrial membrane	GO:0009055//electron transfer activity;GO:0003954//NADH dehydrogenase activity;GO:0008137//NADH dehydrogenase (ubiquinone) activity	GO:0032981//mitochondrial respiratory chain complex I assembly;GO:0030308//negative regulation of cell growth;GO:0021762//substantia nigra development;GO:0006120//mitochondrial electron transport, NADH to ubiquinone;GO:2001243//negative regulation of intrinsic apoptotic signaling pathway;GO:0045333//cellular respiration;GO:0072593//reactive oxygen species metabolic process	K03936//NADH dehydrogenase (ubiquinone) Fe-S protein 3 [EC:1.6.5.3 1.6.99.3]	NP_004542.1//NADH dehydrogenase [ubiquinone] iron-sulfur protein 3, mitochondrial precursor [Homo sapiens]	2//1		10060	ABCC9
8668	EIF3I	NM_003757	233.51	214.29	267.14	213.68	265.37	245.46	NA	NA	NA	K03246//translation initiation factor 3 subunit I	XP_004372060.1//PREDICTED: eukaryotic translation initiation factor 3 subunit I [Trichechus manatus latirostris];OWK13019.1//EIF3I, partial [Cervus elaphus hippelaphus]	3		10061	ABCF2
5436	POLR2G	NM_002696	232.7	204.39	181.1	161.1	180.22	165.01	GO:0005665//DNA-directed RNA polymerase II, core complex;GO:0005654//nucleoplasm;GO:0005634//nucleus;GO:0000932//P-body	GO:0003899//DNA-directed 5'-3' RNA polymerase activity;GO:0003697//single-stranded DNA binding;GO:0031369//translation initiation factor binding;GO:0003676//nucleic acid binding;GO:0003727//single-stranded RNA binding	GO:0042795//snRNA transcription from RNA polymerase II promoter;GO:0006370//7-methylguanosine mRNA capping;GO:0006283//transcription-coupled nucleotide-excision repair;GO:0035019//somatic stem cell population maintenance;GO:0045948//positive regulation of translational initiation;GO:0006368//transcription elongation from RNA polymerase II promoter;GO:0000291//nuclear-transcribed mRNA catabolic pr…	K03015//DNA-directed RNA polymerase II subunit RPB7	XP_016818981.1//PREDICTED: DNA-directed RNA polymerase II subunit RPB7 isoform X1 [Cricetulus griseus]	2//1		10062	NR1H3
5441	POLR2L	NM_021128	232.27	222.32	339.32	280.3	355.83	372.26	NA	GO:0003899//DNA-directed 5'-3' RNA polymerase activity;GO:0003677//DNA binding;GO:0008270//zinc ion binding	GO:0006351//transcription, DNA-templated	K03007//DNA-directed RNA polymerases I, II, and III subunit RPABC5	XP_017704120.1//PREDICTED: DNA-directed RNA polymerases I, II, and III subunit RPABC5 [Rhinopithecus bieti]	4		10063	COX17
375	ARF1	NM_001024226,NM_001024227,NM_001024228,NM_001658	229.86	236.39	412.13	398.83	395.1	400.64	NA	NA	NA	K07937//ADP-ribosylation factor 1	XP_007986399.1//PREDICTED: ADP-ribosylation factor 1 isoform X2 [Chlorocebus sabaeus];XP_012361987.1//PREDICTED: ADP-ribosylation factor 1 isoform X2 [Nomascus leucogenys]	1//3;3		100631383	FAM47E-STBD1
4141	MARS	NM_004990	229.79	235.14	78.64	68.99	104.44	113.08	GO:0016020//membrane;GO:0070062//extracellular exosome;GO:0005730//nucleolus;GO:0005829//cytosol;GO:0005737//cytoplasm;GO:0017101//aminoacyl-tRNA synthetase multienzyme complex	GO:0005524//ATP binding;GO:0004825//methionine-tRNA ligase activity;GO:0000049//tRNA binding	GO:0032869//cellular response to insulin stimulus;GO:0009267//cellular response to starvation;GO:0006418//tRNA aminoacylation for protein translation;GO:0006431//methionyl-tRNA aminoacylation;GO:0009303//rRNA transcription;GO:0036120//cellular response to platelet-derived growth factor stimulus;GO:0071364//cellular response to epidermal growth factor stimulus;GO:1901838//positive regulation of tr…	K01874//methionyl-tRNA synthetase [EC:6.1.1.10]	NP_004981.2//methionine--tRNA ligase, cytoplasmic [Homo sapiens]	3		100652748	TIMM23B
8904	CPNE1	NM_001198863,NM_003915,NM_152925,NM_152926,NM_152927,NM_152928	228.8	221.32	246.69	196.43	151.8	139.1	GO:0016020//membrane;GO:0070062//extracellular exosome;GO:0005634//nucleus;GO:0031965//nuclear membrane;GO:0005654//nucleoplasm;GO:0005737//cytoplasm;GO:0035577//azurophil granule membrane;GO:0005829//cytosol;GO:0005886//plasma membrane	GO:0004175//endopeptidase activity;GO:0005544//calcium-dependent phospholipid binding;GO:0003723//RNA binding;GO:0051059//NF-kappaB binding;GO:0005509//calcium ion binding;GO:0042803//protein homodimerization activity;GO:0001786//phosphatidylserine binding;GO:0005215//transporter activity	GO:0051897//positive regulation of protein kinase B signaling;GO:0045666//positive regulation of neuron differentiation;GO:0006355//regulation of transcription, DNA-templated;GO:0010629//negative regulation of gene expression;GO:0016192//vesicle-mediated transport;GO:0071277//cellular response to calcium ion;GO:1901223//negative regulation of NIK/NF-kappaB signaling;GO:1990138//neuron projection …	K16280//E3 ubiquitin-protein ligase RGLG [EC:2.3.2.27];K12898//heterogeneous nuclear ribonucleoprotein F/H;K20493//leucine-rich repeat-containing protein 16	NP_003906.2//copine-1 isoform b [Homo sapiens];XP_017827294.1//PREDICTED: copine-1 isoform X5 [Callithrix jacchus];NP_690902.1//copine-1 isoform a [Homo sapiens];NP_001185792.1//copine-1 isoform c [Homo sapiens];CAH10603.1//hypothetical protein, partial [Homo sapiens]	1//3;2//1;5		100652824	KIAA2012
440	ASNS	NM_001178075,NM_001178076,NM_001178077,NM_001352496,NM_001673,NM_133436,NM_183356	228.75	209.55	27.41	25.99	83.46	85.43	GO:0005829//cytosol	GO:0005524//ATP binding;GO:0048037//cofactor binding;GO:0042803//protein homodimerization activity;GO:0004066//asparagine synthase (glutamine-hydrolyzing) activity	GO:0043200//response to amino acid;GO:0008652//cellular amino acid biosynthetic process;GO:0009416//response to light stimulus;GO:0042149//cellular response to glucose starvation;GO:0009636//response to toxic substance;GO:0006541//glutamine metabolic process;GO:0070981//L-asparagine biosynthetic process;GO:0009612//response to mechanical stimulus;GO:0001889//liver development;GO:0006529//asparagi…	K01953//asparagine synthase (glutamine-hydrolysing) [EC:6.3.5.4]	NP_597680.2//asparagine synthetase [glutamine-hydrolyzing] isoform a [Homo sapiens]	4;1//3;3		100653515	CEP295NL
871	SERPINH1	NM_001207014,NM_001235	228.47	252.1	179.4	175.54	255.78	268.56	GO:0070062//extracellular exosome;GO:0005788//endoplasmic reticulum lumen;GO:0005615//extracellular space;GO:0005783//endoplasmic reticulum;GO:0045121//membrane raft;GO:0005581//collagen trimer;GO:0005793//endoplasmic reticulum-Golgi intermediate compartment	GO:0003723//RNA binding;GO:0004867//serine-type endopeptidase inhibitor activity;GO:0005518//collagen binding;GO:0051082//unfolded protein binding	GO:0006986//response to unfolded protein;GO:0003433//chondrocyte development involved in endochondral bone morphogenesis;GO:0051604//protein maturation;GO:0030199//collagen fibril organization;GO:0032964//collagen biosynthetic process	K09501//serpin peptidase inhibitor, clade H, member 1	XP_008018373.1//PREDICTED: serpin H1 isoform X1 [Chlorocebus sabaeus]	1//3;3		10066	SCAMP2
204	AK2	NM_001199199,NM_001319139,NM_001319140,NM_001319141,NM_001319142,NM_001319143,NM_001625,NM_013411	227.37	203.75	210.73	188.17	197.22	197.94	GO:0070062//extracellular exosome;GO:0097226//sperm mitochondrial sheath;GO:0005758//mitochondrial intermembrane space;GO:0005743//mitochondrial inner membrane	GO:0005524//ATP binding;GO:0004017//adenylate kinase activity;GO:0019205//nucleobase-containing compound kinase activity	GO:0046034//ATP metabolic process;GO:0046033//AMP metabolic process;GO:0006139//nucleobase-containing compound metabolic process;GO:0006172//ADP biosynthetic process;GO:0015949//nucleobase-containing small molecule interconversion	K00939//adenylate kinase [EC:2.7.4.3]	XP_012366856.1//PREDICTED: adenylate kinase 2, mitochondrial isoform X7 [Nomascus leucogenys];NP_001186128.1//adenylate kinase 2, mitochondrial isoform c [Homo sapiens];NP_001306071.1//adenylate kinase 2, mitochondrial isoform g [Homo sapiens];NP_001616.1//adenylate kinase 2, mitochondrial isoform a [Homo sapiens];NP_001306072.1//adenylate kinase 2, mitochondrial isoform h [Homo sapiens];NP_03754…	4;1//3;3		10067	SCAMP3
2987	GUK1	NM_000858,NM_001159390,NM_001159391,NM_001242839,NM_001242840	226.72	219.36	226.08	176.92	248.37	244.54	GO:0005829//cytosol	GO:0005524//ATP binding;GO:0004385//guanylate kinase activity	GO:0034436//glycoprotein transport;GO:0046034//ATP metabolic process;GO:0046711//GDP biosynthetic process;GO:0046054//dGMP metabolic process;GO:0019673//GDP-mannose metabolic process;GO:0015949//nucleobase-containing small molecule interconversion;GO:0046060//dATP metabolic process;GO:0006185//dGDP biosynthetic process;GO:0006163//purine nucleotide metabolic process	K00942//guanylate kinase [EC:2.7.4.8]	NP_001229769.1//guanylate kinase isoform c [Homo sapiens];NP_001152862.1//guanylate kinase isoform a [Homo sapiens];XP_018887051.1//PREDICTED: guanylate kinase isoform X2 [Gorilla gorilla gorilla]	1//3;5		10068	IL18BP
308	ANXA5	NM_001154	224.69	204.8	255.38	242.92	224.27	215.44	NA	NA	NA	K16646//annexin A5	XP_011852165.1//PREDICTED: annexin A5 [Mandrillus leucophaeus]	3		10069	RWDD2B
5660	PSAP	NM_001042465,NM_001042466,NM_002778	224.16	250.34	108.89	143.81	168.36	172.72	GO:0005765//lysosomal membrane;GO:0043231//intracellular membrane-bounded organelle;GO:0031012//extracellular matrix;GO:0070062//extracellular exosome;GO:0005615//extracellular space;GO:0005764//lysosome;GO:0035577//azurophil granule membrane;GO:0005576//extracellular region;GO:0016021//integral component of membrane;GO:0043202//lysosomal lumen;GO:0005739//mitochondrion;GO:0005886//plasma membrane	GO:1905573//ganglioside GM1 binding;GO:0042802//identical protein binding;GO:1905574//ganglioside GM2 binding;GO:0042803//protein homodimerization activity;GO:0005543//phospholipid binding;GO:0008289//lipid binding;GO:1905577//ganglioside GP1c binding;GO:1905576//ganglioside GT1b binding;GO:0004565//beta-galactosidase activity;GO:0001664//G-protein coupled receptor binding;GO:1905575//ganglioside…	GO:0007193//adenylate cyclase-inhibiting G-protein coupled receptor signaling pathway;GO:0006869//lipid transport;GO:0006687//glycosphingolipid metabolic process;GO:0071310//cellular response to organic substance;GO:0060742//epithelial cell differentiation involved in prostate gland development;GO:1903206//negative regulation of hydrogen peroxide-induced cell death;GO:0002576//platelet degranulat…	K12382//saposin	BAD93013.1//prosaposin variant, partial [Homo sapiens]	3;2//1		1007	#N/A
128240	NAXE	NM_144772	224.08	214.76	184.63	144.4	133.51	117.03	GO:0070062//extracellular exosome;GO:0005929//cilium;GO:0005654//nucleoplasm;GO:0044297//cell body;GO:0005829//cytosol;GO:0005739//mitochondrion	GO:0046872//metal ion binding;GO:0000166//nucleotide binding;GO:0052856//NADHX epimerase activity;GO:0042803//protein homodimerization activity	GO:0051289//protein homotetramerization;GO:0046496//nicotinamide nucleotide metabolic process	K17759//NAD(P)H-hydrate epimerase [EC:5.1.99.6]	EAW52941.1//apolipoprotein A-I binding protein, isoform CRA_a, partial [Homo sapiens]	2//1		10071	MUC12
4666	NACA	NM_001113201,NM_001113202,NM_001113203,NM_001320193,NM_001320194,NM_005594	223.25	194.55	338.95	373.13	229.25	265.39	GO:0070062//extracellular exosome;GO:0005634//nucleus;GO:0005854//nascent polypeptide-associated complex;GO:0005737//cytoplasm	GO:0003677//DNA binding;GO:0003713//transcription coactivator activity	GO:0061384//heart trabecula morphogenesis;GO:0043403//skeletal muscle tissue regeneration;GO:0006355//regulation of transcription, DNA-templated;GO:0048742//regulation of skeletal muscle fiber development;GO:0006351//transcription, DNA-templated;GO:0016032//viral process;GO:1901228//positive regulation of transcription from RNA polymerase II promoter involved in heart development;GO:0010664//nega…	K03626//nascent polypeptide-associated complex subunit alpha	KYO46380.1//nascent polypeptide-associated complex subunit alpha [Alligator mississippiensis];NP_001106674.2//nascent polypeptide-associated complex subunit alpha isoform a [Homo sapiens];NP_001307123.1//nascent polypeptide-associated complex subunit alpha isoform c [Homo sapiens];XP_004013962.2//PREDICTED: nascent polypeptide-associated complex subunit alpha-like isoform X1 [Ovis aries];XP_02152…	1//3;2//1;5		10072	DPP3
6749	SSRP1	NM_003146	222.94	218.28	211.55	195.26	251.93	243.46	GO:0005634//nucleus;GO:0005654//nucleoplasm;GO:0005730//nucleolus;GO:0005694//chromosome	GO:0003723//RNA binding;GO:0003677//DNA binding;GO:0003682//chromatin binding	GO:0006368//transcription elongation from RNA polymerase II promoter;GO:1901796//regulation of signal transduction by p53 class mediator;GO:0006281//DNA repair;GO:0006355//regulation of transcription, DNA-templated;GO:0006260//DNA replication;GO:0006351//transcription, DNA-templated;GO:0006366//transcription from RNA polymerase II promoter	K09272//structure-specific recognition protein 1	XP_016873669.1//PREDICTED: FACT complex subunit SSRP1 isoform X1 [Homo sapiens]	2//1		10073	SNUPN
64073	C19orf33	NM_001317801,NM_033520	222.63	191.61	292.63	219.96	250.96	237.79	GO:0005634//nucleus;GO:0005829//cytosol;GO:0005886//plasma membrane	NA	NA	NA	XP_011828706.1//PREDICTED: immortalization up-regulated protein [Mandrillus leucophaeus];BAC41238.1//hypothetical protein, partial [Macaca fascicularis]	1//3;2//1		10075	HUWE1
22948	CCT5	NM_001306153,NM_001306154,NM_001306155,NM_001306156,NM_012073	222.59	189.15	291.99	302.28	223.57	232.42	GO:0070062//extracellular exosome;GO:0005815//microtubule organizing center;GO:0005874//microtubule;GO:0043209//myelin sheath;GO:0005813//centrosome;GO:0005737//cytoplasm;GO:0005832//chaperonin-containing T-complex;GO:0044297//cell body;GO:0005730//nucleolus;GO:0005829//cytosol;GO:0002199//zona pellucida receptor complex	GO:0048027//mRNA 5'-UTR binding;GO:0031681//G-protein beta-subunit binding;GO:0048487//beta-tubulin binding;GO:0005524//ATP binding;GO:0051082//unfolded protein binding;GO:0044183//protein binding involved in protein folding;GO:0003730//mRNA 3'-UTR binding	GO:0006457//protein folding;GO:1904851//positive regulation of establishment of protein localization to telomere;GO:0006458//'de novo' protein folding;GO:0061077//chaperone-mediated protein folding;GO:0007339//binding of sperm to zona pellucida;GO:1904874//positive regulation of telomerase RNA localization to Cajal body;GO:1904871//positive regulation of protein localization to Cajal body;GO:0032…	K09497//T-complex protein 1 subunit epsilon	XP_022368163.1//T-complex protein 1 subunit epsilon isoform X2 [Enhydra lutris kenyoni];NP_036205.1//T-complex protein 1 subunit epsilon isoform a [Homo sapiens];NP_001293082.1//T-complex protein 1 subunit epsilon isoform b [Homo sapiens];NP_001293083.1//T-complex protein 1 subunit epsilon isoform c [Homo sapiens];XP_022368162.1//T-complex protein 1 subunit epsilon isoform X1 [Enhydra lutris keny…	1//3;4		10076	PTPRU
1604	CD55	NM_000574,NM_001114752,NM_001300902,NM_001300903,NM_001300904	222.29	217.88	242.26	372.41	127.14	155.77	GO:0070062//extracellular exosome;GO:0030667//secretory granule membrane;GO:0016324//apical plasma membrane;GO:0101003//ficolin-1-rich granule membrane;GO:0033116//endoplasmic reticulum-Golgi intermediate compartment membrane;GO:0031225//anchored component of membrane;GO:0000139//Golgi membrane;GO:0009986//cell surface;GO:0005887//integral component of plasma membrane;GO:0045121//membrane raft;GO…	GO:0008289//lipid binding;GO:0004857//enzyme inhibitor activity;GO:0001618//virus receptor activity	GO:0030449//regulation of complement activation;GO:0043434//response to peptide hormone;GO:0007283//spermatogenesis;GO:2000563//positive regulation of CD4-positive, alpha-beta T cell proliferation;GO:0045730//respiratory burst;GO:0035743//CD4-positive, alpha-beta T cell cytokine production;GO:0006958//complement activation, classical pathway;GO:0031664//regulation of lipopolysaccharide-mediated s…	K04006//decay accelerating factor	NP_001108224.1//complement decay-accelerating factor isoform 2 precursor [Homo sapiens];NP_001287832.1//complement decay-accelerating factor isoform 6 precursor [Homo sapiens];NP_001287833.1//complement decay-accelerating factor isoform 7 precursor [Homo sapiens];NP_000565.1//complement decay-accelerating factor isoform 1 preproprotein [Homo sapiens];NP_001287831.1//complement decay-accelerating …	1//3;4;2//1		10077	TSPAN32
23710	GABARAPL1	NM_031412	221.43	228.46	85.18	101.34	58.85	63.2	GO:0016020//membrane;GO:0032839//dendrite cytoplasm;GO:0005783//endoplasmic reticulum;GO:0005874//microtubule;GO:0005622//intracellular;GO:0044297//cell body;GO:0032590//dendrite membrane;GO:0005829//cytosol;GO:0005794//Golgi apparatus;GO:0005739//mitochondrion;GO:0005776//autophagosome;GO:0000421//autophagosome membrane;GO:0030659//cytoplasmic vesicle membrane	GO:0050811//GABA receptor binding;GO:0048487//beta-tubulin binding;GO:0008092//cytoskeletal protein binding;GO:0031625//ubiquitin protein ligase binding;GO:0030957//Tat protein binding	GO:0097352//autophagosome maturation;GO:0006995//cellular response to nitrogen starvation;GO:0006914//autophagy;GO:0000045//autophagosome assembly;GO:0016236//macroautophagy;GO:0000422//autophagy of mitochondrion	K08341//GABA(A) receptor-associated protein	XP_010984496.1//PREDICTED: gamma-aminobutyric acid receptor-associated protein-like 1 [Camelus dromedarius]	2//1		10078	TSSC4
1522	CTSZ	NM_001336	220.24	226.94	319.5	335.12	126.17	122.8	GO:0005788//endoplasmic reticulum lumen;GO:0005615//extracellular space;GO:0005783//endoplasmic reticulum;GO:0031410//cytoplasmic vesicle;GO:0033116//endoplasmic reticulum-Golgi intermediate compartment membrane;GO:0000139//Golgi membrane;GO:0030134//COPII-coated ER to Golgi transport vesicle;GO:0030426//growth cone;GO:1904813//ficolin-1-rich granule lumen;GO:0005576//extracellular region;GO:0005…	GO:0004180//carboxypeptidase activity;GO:0008234//cysteine-type peptidase activity;GO:0004197//cysteine-type endopeptidase activity	GO:0043525//positive regulation of neuron apoptotic process;GO:0060441//epithelial tube branching involved in lung morphogenesis;GO:0051603//proteolysis involved in cellular protein catabolic process;GO:0010757//negative regulation of plasminogen activation;GO:0048208//COPII vesicle coating;GO:2000179//positive regulation of neural precursor cell proliferation;GO:0006508//proteolysis;GO:0010977//…	K08568//cathepsin X [EC:3.4.18.1]	EAW75449.1//cathepsin Z, isoform CRA_b [Homo sapiens]	3		10079	ATP9A
4071	TM4SF1	NM_014220	220.03	222	412.1	489.54	112.84	118.14	GO:0005887//integral component of plasma membrane	NA	NA	K00681//gamma-glutamyltranspeptidase / glutathione hydrolase [EC:2.3.2.2 3.4.19.13];K13624//ceruloplasmin [EC:1.16.3.1]	NP_055035.1//transmembrane 4 L6 family member 1 [Homo sapiens]	2//1		1008	#N/A
3183	HNRNPC	NM_001077442,NM_001077443,NM_004500,NM_031314	219.92	198.88	234.65	245.64	214.44	207.02	GO:0030529//intracellular ribonucleoprotein complex;GO:0019013//viral nucleocapsid	GO:0003723//RNA binding	NA	K12884//heterogeneous nuclear ribonucleoprotein C1/C2	BAD92764.1//Heterogeneous nuclear ribonucleoproteins C1/C2 variant, partial [Homo sapiens];XP_013974943.1//heterogeneous nuclear ribonucleoproteins C1/C2 isoform X1 [Canis lupus familiaris];XP_863431.2//heterogeneous nuclear ribonucleoproteins C1/C2 isoform X4 [Canis lupus familiaris]	1//3;3;2//1		10081	PDCD7
5831	PYCR1	NM_001282279,NM_001282280,NM_001282281,NM_001330523,NM_006907,NM_153824	219.45	222.04	82.65	71.5	149.93	155.99	GO:0005759//mitochondrial matrix;GO:0005739//mitochondrion	GO:0042802//identical protein binding;GO:0004735//pyrroline-5-carboxylate reductase activity	GO:0006561//proline biosynthetic process;GO:1903206//negative regulation of hydrogen peroxide-induced cell death;GO:0055129//L-proline biosynthetic process;GO:0008652//cellular amino acid biosynthetic process;GO:0034599//cellular response to oxidative stress;GO:0051881//regulation of mitochondrial membrane potential	K00286//pyrroline-5-carboxylate reductase [EC:1.5.1.2]	NP_722546.1//pyrroline-5-carboxylate reductase 1, mitochondrial isoform 2 [Homo sapiens];XP_011521887.1//PREDICTED: pyrroline-5-carboxylate reductase 1, mitochondrial isoform X2 [Homo sapiens];NP_001269210.1//pyrroline-5-carboxylate reductase 1, mitochondrial isoform 5 [Homo sapiens]	1//3;3;2//1		10082	#N/A
533	ATP6V0B	NM_001039457,NM_001294333,NM_004047	218.93	204.6	163.06	137.05	154.87	148.97	GO:0010008//endosome membrane;GO:0033179//proton-transporting V-type ATPase, V0 domain;GO:0005768//endosome;GO:0000220//vacuolar proton-transporting V-type ATPase, V0 domain;GO:0016021//integral component of membrane;GO:0030670//phagocytic vesicle membrane	GO:0015078//hydrogen ion transmembrane transporter activity;GO:0005215//transporter activity;GO:0046961//proton-transporting ATPase activity, rotational mechanism	GO:0016241//regulation of macroautophagy;GO:0008286//insulin receptor signaling pathway;GO:0034220//ion transmembrane transport;GO:0090383//phagosome acidification;GO:0007035//vacuolar acidification;GO:0015991//ATP hydrolysis coupled proton transport;GO:0033572//transferrin transport;GO:0015992//proton transport	K03661//V-type H+-transporting ATPase 21kDa proteolipid subunit	XP_011857213.1//PREDICTED: V-type proton ATPase 21 kDa proteolipid subunit isoform X2 [Mandrillus leucophaeus];XP_011857212.1//PREDICTED: V-type proton ATPase 21 kDa proteolipid subunit isoform X1 [Mandrillus leucophaeus]	1//3;4;2//1		100820829	MYZAP
2874	GPS2	NM_004489	218.81	220.63	193.91	149.72	167.76	171.78	GO:0017053//transcriptional repressor complex;GO:0005634//nucleus;GO:0005654//nucleoplasm	GO:0003714//transcription corepressor activity;GO:0005095//GTPase inhibitor activity;GO:0030332//cyclin binding	GO:0000122//negative regulation of transcription from RNA polymerase II promoter;GO:0046329//negative regulation of JNK cascade;GO:0045599//negative regulation of fat cell differentiation;GO:0000188//inactivation of MAPK activity;GO:0007049//cell cycle;GO:0007254//JNK cascade	K15307//G protein pathway suppressor 2	AIL28761.1//MLL4/GPS2 fusion protein [Homo sapiens]	4		10083	USH1C
2810	SFN	NM_006142	218.24	218.78	223.95	181.84	187.99	199.39	NA	NA	NA	K06644//stratifin	XP_002750520.2//PREDICTED: 14-3-3 protein sigma [Callithrix jacchus]	4		10084	PQBP1
389	RHOC	NM_001042678,NM_001042679,NM_175744	217.66	203.95	172.34	147.37	191.6	192.81	NA	NA	NA	K07857//Ras homolog gene family, member C	XP_011856131.1//PREDICTED: rho-related GTP-binding protein RhoC isoform X1 [Mandrillus leucophaeus];XP_017725217.1//PREDICTED: rho-related GTP-binding protein RhoC isoform X1 [Rhinopithecus bieti]	4;1//3		10085	EDIL3
10960	LMAN2	NM_006816	216.55	216.97	200.76	175.39	209.87	203.34	GO:0070062//extracellular exosome;GO:0005615//extracellular space;GO:0009986//cell surface;GO:0005887//integral component of plasma membrane;GO:0005794//Golgi apparatus;GO:0033116//endoplasmic reticulum-Golgi intermediate compartment membrane;GO:0005793//endoplasmic reticulum-Golgi intermediate compartment;GO:0005789//endoplasmic reticulum membrane;GO:0000139//Golgi membrane	GO:0046872//metal ion binding;GO:0030246//carbohydrate binding;GO:0031072//heat shock protein binding;GO:0005537//mannose binding	GO:0050766//positive regulation of phagocytosis;GO:0006890//retrograde vesicle-mediated transport, Golgi to ER;GO:0015031//protein transport	K10082//lectin, mannose-binding 2	NP_006807.1//vesicular integral-membrane protein VIP36 precursor [Homo sapiens]	2//1		10086	HHLA1
11273	ATXN2L	NM_001308230,NM_007245,NM_017492,NM_145714,NM_148414,NM_148415,NM_148416	216.39	234.37	90.5	86.28	125.27	130.27	GO:0016020//membrane;GO:0010494//cytoplasmic stress granule;GO:0005829//cytosol;GO:0016607//nuclear speck	GO:0003723//RNA binding;GO:0045296//cadherin binding	GO:0034063//stress granule assembly;GO:0010603//regulation of cytoplasmic mRNA processing body assembly	K11653//AT-rich interactive domain-containing protein 1;K21125//mucin-5AC;K09188//histone-lysine N-methyltransferase MLL3 [EC:2.1.1.43]	XP_012360621.1//PREDICTED: ataxin-2-like protein [Nomascus leucogenys];NP_009176.2//ataxin-2-like protein isoform A [Homo sapiens];NP_059867.3//ataxin-2-like protein isoform F [Homo sapiens];NP_001295159.1//ataxin-2-like protein isoform G [Homo sapiens];NP_663760.1//ataxin-2-like protein isoform B [Homo sapiens];NP_680780.1//ataxin-2-like protein isoform C [Homo sapiens];XP_016784201.1//PREDICTED…	1//3;3;2//1		100861412	#N/A
54998	AURKAIP1	NM_001127229,NM_001127230,NM_017900	216.25	211.91	250.43	193.74	334.56	326.34	GO:0005840//ribosome;GO:0043231//intracellular membrane-bounded organelle;GO:0005634//nucleus;GO:0005654//nucleoplasm;GO:0005743//mitochondrial inner membrane;GO:0005739//mitochondrion	GO:0016301//kinase activity	GO:0006397//mRNA processing;GO:0045862//positive regulation of proteolysis;GO:0045839//negative regulation of mitotic nuclear division;GO:0070126//mitochondrial translational termination;GO:0070125//mitochondrial translational elongation	K16830//aurora kinase A-interacting protein	AAH22808.1//AURKAIP1 protein, partial [Homo sapiens];XP_017750723.1//PREDICTED: aurora kinase A-interacting protein isoform X1 [Rhinopithecus bieti]	1//3;2//1		100861507	#N/A
439	ASNA1	NM_004317	215.98	203.56	223.34	168.39	214.8	203.52	GO:0070062//extracellular exosome;GO:0005634//nucleus;GO:0005783//endoplasmic reticulum;GO:0005730//nucleolus;GO:0005789//endoplasmic reticulum membrane;GO:0005737//cytoplasm	GO:0015105//arsenite transmembrane transporter activity;GO:0046872//metal ion binding;GO:0005524//ATP binding;GO:0043492//ATPase activity, coupled to movement of substances;GO:0005215//transporter activity;GO:0016887//ATPase activity	GO:0006810//transport;GO:0036498//IRE1-mediated unfolded protein response;GO:0045048//protein insertion into ER membrane	K01551//arsenite-transporting ATPase [EC:3.6.3.16]	NP_004308.2//ATPase ASNA1 [Homo sapiens]	3		100861540	#N/A
2907	GRINA	NM_000837,NM_001009184	215.67	214.45	139.8	121.64	197.5	187.24	GO:0005783//endoplasmic reticulum;GO:0005794//Golgi apparatus;GO:0016021//integral component of membrane	GO:0044325//ion channel binding	GO:0032469//endoplasmic reticulum calcium ion homeostasis;GO:1902236//negative regulation of endoplasmic reticulum stress-induced intrinsic apoptotic signaling pathway	K06890//uncharacterized protein	XP_011831069.1//PREDICTED: protein lifeguard 1 [Mandrillus leucophaeus];XP_009197168.1//protein lifeguard 1 [Papio anubis]	1//3		100862671	TMEM265
1603	DAD1	NM_001344	215.26	186.61	297.49	273.46	232.9	242.44	NA	NA	NA	K12668//oligosaccharyltransferase complex subunit epsilon	XP_006217276.2//PREDICTED: dolichyl-diphosphooligosaccharide--protein glycosyltransferase subunit DAD1 [Vicugna pacos]	3		10087	COL4A3BP
7070	THY1	NM_001311160,NM_001311162,NM_006288	215.2	225.58	159.99	155.22	128.42	130.24	GO:0070062//extracellular exosome;GO:0030425//dendrite;GO:0005783//endoplasmic reticulum;GO:0031362//anchored component of external side of plasma membrane;GO:0005925//focal adhesion;GO:0009897//external side of plasma membrane;GO:0016324//apical plasma membrane;GO:0043209//myelin sheath;GO:0030673//axolemma;GO:0030426//growth cone;GO:0009986//cell surface;GO:0045121//membrane raft;GO:0005887//in…	GO:0005178//integrin binding;GO:0019901//protein kinase binding;GO:0005096//GTPase activator activity;GO:0034235//GPI anchor binding	GO:0001952//regulation of cell-matrix adhesion;GO:0006501//C-terminal protein lipidation;GO:2000298//regulation of Rho-dependent protein serine/threonine kinase activity;GO:0043547//positive regulation of GTPase activity;GO:0050860//negative regulation of T cell receptor signaling pathway;GO:0098609//cell-cell adhesion;GO:0030334//regulation of cell migration;GO:0002693//positive regulation of ce…	K06514//Thy-1 cell surface antigen	NP_006279.2//thy-1 membrane glycoprotein preproprotein [Homo sapiens]	4;1//3		100873985	MED14OS
51035	UBXN1	NM_001286077,NM_001286078,NM_015853	214.76	224.2	213.51	171.34	198.55	178.13	GO:0034098//VCP-NPL4-UFD1 AAA ATPase complex;GO:0030425//dendrite;GO:0005634//nucleus;GO:0005783//endoplasmic reticulum;GO:0000502//proteasome complex;GO:0005829//cytosol;GO:0005737//cytoplasm;GO:0043025//neuronal cell body	GO:0036435//K48-linked polyubiquitin modification-dependent protein binding;GO:0043130//ubiquitin binding;GO:0031593//polyubiquitin modification-dependent protein binding;GO:0031625//ubiquitin protein ligase binding;GO:0071796//K6-linked polyubiquitin modification-dependent protein binding;GO:0051117//ATPase binding	GO:0006457//protein folding;GO:2000157//negative regulation of ubiquitin-specific protease activity;GO:0031397//negative regulation of protein ubiquitination;GO:0043161//proteasome-mediated ubiquitin-dependent protein catabolic process;GO:1903094//negative regulation of protein K48-linked deubiquitination;GO:0032435//negative regulation of proteasomal ubiquitin-dependent protein catabolic process…	K10433//microtubule-associated protein 7	XP_010334008.1//PREDICTED: UBX domain-containing protein 1 isoform X1 [Saimiri boliviensis boliviensis];NP_001273007.1//UBX domain-containing protein 1 isoform 3 [Homo sapiens];NP_001273006.1//UBX domain-containing protein 1 isoform 2 [Homo sapiens]	1//3;4		100885848	PTGES3L
113026	PLCD3	NM_133373	214.43	229.36	162.63	157.65	205.9	216.45	GO:0032154//cleavage furrow;GO:0005829//cytosol;GO:0005886//plasma membrane	GO:0046872//metal ion binding;GO:0004435//phosphatidylinositol phospholipase C activity;GO:0004871//signal transducer activity	GO:0016042//lipid catabolic process;GO:0060716//labyrinthine layer blood vessel development;GO:0043647//inositol phosphate metabolic process;GO:0001525//angiogenesis;GO:0042127//regulation of cell proliferation;GO:0035556//intracellular signal transduction	K05857//phosphatidylinositol phospholipase C, delta [EC:3.1.4.11]	NP_588614.1//1-phosphatidylinositol 4,5-bisphosphate phosphodiesterase delta-3 [Homo sapiens]	4		100885850	PTGES3L-AARSD1
3028	HSD17B10	NM_001037811,NM_004493	214.38	216.74	291.36	225.6	277.04	253.07	GO:0005759//mitochondrial matrix;GO:0005739//mitochondrion;GO:0005886//plasma membrane;GO:0030678//mitochondrial ribonuclease P complex;GO:0005737//cytoplasm	GO:0008709//cholate 7-alpha-dehydrogenase activity;GO:0003723//RNA binding;GO:0047015//3-hydroxy-2-methylbutyryl-CoA dehydrogenase activity;GO:0030283//testosterone dehydrogenase [NAD(P)] activity;GO:0003857//3-hydroxyacyl-CoA dehydrogenase activity;GO:0016491//oxidoreductase activity	GO:0070901//mitochondrial tRNA methylation;GO:0009083//branched-chain amino acid catabolic process;GO:0007005//mitochondrion organization;GO:0090646//mitochondrial tRNA processing;GO:0006629//lipid metabolic process	K08683//3-hydroxyacyl-CoA dehydrogenase / 3-hydroxy-2-methylbutyryl-CoA dehydrogenase [EC:1.1.1.35 1.1.1.178]	NP_004484.1//3-hydroxyacyl-CoA dehydrogenase type-2 isoform 1 [Homo sapiens];NP_001032900.1//3-hydroxyacyl-CoA dehydrogenase type-2 isoform 2 [Homo sapiens]	2//1		10089	KCNK7
51604	PIGT	NM_001184728,NM_001184729,NM_001184730,NM_015937	214.3	223.73	136.33	156.6	148.8	161.59	GO:0016020//membrane;GO:0042765//GPI-anchor transamidase complex;GO:0030176//integral component of endoplasmic reticulum membrane;GO:0031410//cytoplasmic vesicle;GO:0005789//endoplasmic reticulum membrane	GO:0003923//GPI-anchor transamidase activity	GO:0030182//neuron differentiation;GO:0051402//neuron apoptotic process;GO:0016255//attachment of GPI anchor to protein	K05292//phosphatidylinositol glycan, class T	NP_001171657.1//GPI transamidase component PIG-T isoform 2 precursor [Homo sapiens];XP_005260487.1//PREDICTED: GPI transamidase component PIG-T isoform X1 [Homo sapiens];NP_001171659.1//GPI transamidase component PIG-T isoform 4 precursor [Homo sapiens];NP_001171658.1//GPI transamidase component PIG-T isoform 3 precursor [Homo sapiens];NP_057021.2//GPI transamidase component PIG-T isoform 1 precu…	2//1;5		1009	CDH11
3151	HMGN2	NM_005517	213.53	203.82	252.54	261.15	264.87	258.09	NA	NA	NA	K11300//high-mobility group nucleosome-binding domain-containing protein 2	XP_014967277.1//PREDICTED: uncharacterized protein LOC100430578 isoform X2 [Macaca mulatta]	3		10090	UST
2010	EMD	NM_000117	213.43	192.38	159.54	123.99	181.71	170.06	GO:0016020//membrane;GO:0005654//nucleoplasm;GO:0031965//nuclear membrane;GO:0005783//endoplasmic reticulum;GO:0005874//microtubule;GO:0005635//nuclear envelope;GO:0005737//cytoplasm;GO:0032541//cortical endoplasmic reticulum;GO:0016021//integral component of membrane;GO:0005637//nuclear inner membrane;GO:0031616//spindle pole centrosome;GO:0005640//nuclear outer membrane	GO:0003779//actin binding;GO:0048487//beta-tubulin binding;GO:0045296//cadherin binding	GO:0046827//positive regulation of protein export from nucleus;GO:0007077//mitotic nuclear envelope disassembly;GO:0006936//muscle contraction;GO:0007517//muscle organ development;GO:0048147//negative regulation of fibroblast proliferation;GO:0007084//mitotic nuclear envelope reassembly;GO:0035914//skeletal muscle cell differentiation;GO:0060828//regulation of canonical Wnt signaling pathway;GO:0…	K12569//emerin	NP_000108.1//emerin [Homo sapiens]	2//1		100913187	#N/A
25870	SUMF2	NM_001042469,NM_001042470,NM_001130069,NM_001146333,NM_015411	212.6	208.66	99.53	91.79	105.24	95.33	GO:0005788//endoplasmic reticulum lumen;GO:0005783//endoplasmic reticulum	GO:0046872//metal ion binding;GO:0042803//protein homodimerization activity	GO:0043687//post-translational protein modification	K13444//sulfatase modifying factor 1;K17985//activating molecule in BECN1-regulated autophagy protein 1	NP_001035934.2//sulfatase-modifying factor 2 isoform c precursor [Homo sapiens];XP_011824131.1//PREDICTED: sulfatase-modifying factor 2 isoform X1 [Mandrillus leucophaeus];NP_001035935.2//sulfatase-modifying factor 2 isoform d precursor [Homo sapiens];AAH00224.1//SUMF2 protein, partial [Homo sapiens];NP_001123541.1//sulfatase-modifying factor 2 isoform e precursor [Homo sapiens];NP_056226.2//sulf…	1//3;2//1		10092	ARPC5
5093	PCBP1	NM_006196	212.57	218.56	231.45	234.22	230.68	231.64	GO:0016020//membrane;GO:0070062//extracellular exosome;GO:0005634//nucleus;GO:0005654//nucleoplasm;GO:0016607//nuclear speck;GO:0005737//cytoplasm;GO:0005829//cytosol;GO:0036464//cytoplasmic ribonucleoprotein granule	GO:0098847//sequence-specific single stranded DNA binding;GO:0003729//mRNA binding;GO:0003697//single-stranded DNA binding;GO:0000981//RNA polymerase II transcription factor activity, sequence-specific DNA binding;GO:0003723//RNA binding;GO:0008494//translation activator activity;GO:0003730//mRNA 3'-UTR binding;GO:0045296//cadherin binding	GO:0006397//mRNA processing;GO:0016070//RNA metabolic process;GO:0000398//mRNA splicing, via spliceosome;GO:0039694//viral RNA genome replication;GO:0045944//positive regulation of transcription from RNA polymerase II promoter	K12889//poly(rC)-binding protein 1	XP_010362558.1//PREDICTED: poly(rC)-binding protein 1 [Rhinopithecus roxellana]	3		10093	ARPC4
1265	CNN2	NM_001303499,NM_001303501,NM_004368,NM_201277	212.38	208.18	160.64	147.14	313.37	306.34	GO:1904724//tertiary granule lumen;GO:0016020//membrane;GO:0070062//extracellular exosome;GO:0005856//cytoskeleton;GO:0005925//focal adhesion;GO:0035580//specific granule lumen;GO:0001725//stress fiber;GO:0005911//cell-cell junction;GO:0005576//extracellular region	GO:0003779//actin binding;GO:0005516//calmodulin binding;GO:0045296//cadherin binding	GO:0031032//actomyosin structure organization;GO:0071260//cellular response to mechanical stimulus;GO:0042060//wound healing;GO:0042127//regulation of cell proliferation;GO:0030336//negative regulation of cell migration;GO:0010628//positive regulation of gene expression;GO:0032970//regulation of actin filament-based process;GO:0007010//cytoskeleton organization;GO:0043312//neutrophil degranulatio…	K07441//beta-1,4-N-acetylglucosaminyltransferase [EC:2.4.1.141];K06712//butyrophilin;K20526//transgelin	NP_004359.1//calponin-2 isoform a [Homo sapiens];NP_001290428.1//calponin-2 isoform c [Homo sapiens];NP_958434.1//calponin-2 isoform b [Homo sapiens];NP_001290430.1//calponin-2 isoform d [Homo sapiens]	1//3;3;2//1		10094	ARPC3
144501	KRT80	NM_001081492,NM_182507	211.92	209.31	89.22	77.12	316.56	332.46	GO:0045111//intermediate filament cytoskeleton;GO:0005829//cytosol;GO:0045095//keratin filament;GO:0005882//intermediate filament;GO:0005737//cytoplasm	GO:0005198//structural molecule activity	GO:0031424//keratinization;GO:0070268//cornification	K07605//type II keratin, basic	NP_001074961.1//keratin, type II cytoskeletal 80 isoform K80.1 [Homo sapiens];NP_872313.2//keratin, type II cytoskeletal 80 isoform K80 [Homo sapiens]	1//3;2//1		10095	ARPC1B
991	CDC20	NM_001255	211.86	214.85	224.01	184.28	319.4	304.06	GO:0000922//spindle pole;GO:0005654//nucleoplasm;GO:0005813//centrosome;GO:0005680//anaphase-promoting complex;GO:0048471//perinuclear region of cytoplasm;GO:0005829//cytosol;GO:0043234//protein complex;GO:0005819//spindle	GO:0097027//ubiquitin-protein transferase activator activity;GO:0010997//anaphase-promoting complex binding;GO:0008022//protein C-terminus binding;GO:0042826//histone deacetylase binding;GO:0019899//enzyme binding	GO:0042787//protein ubiquitination involved in ubiquitin-dependent protein catabolic process;GO:0051437//positive regulation of ubiquitin-protein ligase activity involved in regulation of mitotic cell cycle transition;GO:0016579//protein deubiquitination;GO:0031915//positive regulation of synaptic plasticity;GO:0007064//mitotic sister chromatid cohesion;GO:0040020//regulation of meiotic nuclear d…	K03363//cell division cycle 20, cofactor of APC complex	XP_012577720.1//PREDICTED: thrombopoietin receptor isoform X1 [Condylura cristata]	2//1		10096	ACTR3
25798	BRI3	NM_001159491,NM_015379	211.84	237.23	243.24	186.93	278.96	299.51	GO:0016021//integral component of membrane;GO:0005886//plasma membrane;GO:0035577//azurophil granule membrane	GO:0042802//identical protein binding	GO:0043312//neutrophil degranulation	K10955//mucin-2;K08040//class B basic helix-loop-helix protein 8;K13909//mucin-7;K09699//2-oxoisovalerate dehydrogenase E2 component (dihydrolipoyl transacylase) [EC:2.3.1.168]	NP_001152963.1//brain protein I3 isoform b [Homo sapiens];XP_008017150.1//PREDICTED: brain protein I3 [Chlorocebus sabaeus]	4;1//3		10097	ACTR2
59286	UBL5	NM_001048241,NM_024292	211.36	192.64	211.93	197.25	244.6	217.99	GO:0005634//nucleus;GO:0005737//cytoplasm	GO:0031386//protein tag	GO:0000398//mRNA splicing, via spliceosome;GO:0006464//cellular protein modification process;GO:1903955//positive regulation of protein targeting to mitochondrion	K13113//ubiquitin-like protein 5	XP_007104382.1//PREDICTED: ubiquitin-like protein 5 isoform X1 [Physeter catodon];XP_004464750.1//PREDICTED: ubiquitin-like protein 5 [Dasypus novemcinctus]	3;2//1		10098	TSPAN5
6164	RPL34	NM_000995,NM_001319232,NM_001319234,NM_001319235,NM_001319236,NM_033625	209.99	182.38	298.33	348.77	309.81	325.22	NA	NA	NA	K02915//large subunit ribosomal protein L34e	XP_017364622.1//PREDICTED: 60S ribosomal protein L34 isoform X1 [Cebus capucinus imitator];OBS78045.1//hypothetical protein A6R68_19564, partial [Neotoma lepida]	4;1//3;3		10099	TSPAN3
22827	PUF60	NM_001136033,NM_001271096,NM_001271097,NM_001271098,NM_001271099,NM_001271100,NM_014281,NM_078480	209.82	216.94	187.36	154.25	234.8	222.9	GO:0005634//nucleus;GO:0005654//nucleoplasm;GO:0030529//intracellular ribonucleoprotein complex;GO:0030054//cell junction;GO:0019907//cyclin-dependent protein kinase activating kinase holoenzyme complex	GO:0003723//RNA binding;GO:0003677//DNA binding;GO:0042802//identical protein binding;GO:0045296//cadherin binding	GO:0006397//mRNA processing;GO:0000398//mRNA splicing, via spliceosome;GO:0006355//regulation of transcription, DNA-templated;GO:0008380//RNA splicing;GO:0006351//transcription, DNA-templated;GO:0006915//apoptotic process	K12838//poly(U)-binding-splicing factor PUF60	XP_017738950.1//PREDICTED: poly(U)-binding-splicing factor PUF60 isoform X1 [Rhinopithecus bieti];XP_017738951.1//PREDICTED: poly(U)-binding-splicing factor PUF60 isoform X2 [Rhinopithecus bieti]	1//3;4;2//1		100996259	FAM106B
23399	CTDNEP1	NM_001143775,NM_015343	209.66	222.71	203.82	187.33	198.19	203.57	NA	NA	NA	K17617//CTD nuclear envelope phosphatase 1 [EC:3.1.3.16]	XP_006246706.1//PREDICTED: CTD nuclear envelope phosphatase 1 isoform X4 [Rattus norvegicus]	4;1//3		100996331	#N/A
10452	TOMM40	NM_001128916,NM_001128917,NM_006114	208.7	211.43	197.13	173.15	255.07	295.04	GO:0070062//extracellular exosome;GO:0031307//integral component of mitochondrial outer membrane;GO:0046930//pore complex;GO:0005741//mitochondrial outer membrane;GO:0005742//mitochondrial outer membrane translocase complex;GO:0005829//cytosol;GO:0016021//integral component of membrane;GO:0005743//mitochondrial inner membrane;GO:0005739//mitochondrion	GO:0008320//protein transmembrane transporter activity;GO:0015266//protein channel activity;GO:0015288//porin activity	GO:0055085//transmembrane transport;GO:0006626//protein targeting to mitochondrion;GO:0006811//ion transport;GO:0030150//protein import into mitochondrial matrix;GO:0016236//macroautophagy	K11518//mitochondrial import receptor subunit TOM40	NP_006105.1//mitochondrial import receptor subunit TOM40 homolog [Homo sapiens];XP_020949105.1//mitochondrial import receptor subunit TOM40 homolog isoform X1 [Sus scrofa]	1//3;2//1		100996485	C5orf66
5605	MAP2K2	NM_030662	208.09	207.56	184.01	144.99	266.3	266.38	GO:0005634//nucleus;GO:0005783//endoplasmic reticulum;GO:0005874//microtubule;GO:0005770//late endosome;GO:0005925//focal adhesion;GO:0005737//cytoplasm;GO:0048471//perinuclear region of cytoplasm;GO:0005911//cell-cell junction;GO:0005829//cytosol;GO:0005794//Golgi apparatus;GO:0009898//cytoplasmic side of plasma membrane;GO:0005576//extracellular region;GO:0005739//mitochondrion;GO:0005886//plas…	GO:0032947//protein complex scaffold activity;GO:0004712//protein serine/threonine/tyrosine kinase activity;GO:0005524//ATP binding;GO:0043539//protein serine/threonine kinase activator activity;GO:0097110//scaffold protein binding;GO:0046872//metal ion binding;GO:0004713//protein tyrosine kinase activity;GO:0004674//protein serine/threonine kinase activity;GO:0004708//MAP kinase kinase activity;…	GO:0036289//peptidyl-serine autophosphorylation;GO:0032872//regulation of stress-activated MAPK cascade;GO:0007346//regulation of mitotic cell cycle;GO:0060324//face development;GO:0060502//epithelial cell proliferation involved in lung morphogenesis;GO:0010629//negative regulation of gene expression;GO:0070371//ERK1 and ERK2 cascade;GO:0060440//trachea formation;GO:0045893//positive regulation o…	K04369//mitogen-activated protein kinase kinase 2 [EC:2.7.12.2]	NP_109587.1//dual specificity mitogen-activated protein kinase kinase 2 [Homo sapiens]	3		100996492	#N/A
7919	DDX39B	NM_004640,NM_080598	207.9	206.15	158.85	146.03	188.62	178.26	NA	GO:0005524//ATP binding;GO:0004386//helicase activity;GO:0003676//nucleic acid binding	NA	K12812//ATP-dependent RNA helicase UAP56/SUB2 [EC:3.6.4.13]	XP_015977127.1//PREDICTED: spliceosome RNA helicase DDX39B isoform X1 [Rousettus aegyptiacus];XP_021573100.1//spliceosome RNA helicase DDX39B isoform X2 [Carlito syrichta]	6;5		100996648	#N/A
7965	AIMP2	NM_001326606,NM_001326607,NM_001326609,NM_001326610,NM_001326611,NM_006303	207.75	197.46	119.74	100.19	105.35	105.5	GO:0016020//membrane;GO:0005634//nucleus;GO:0005829//cytosol;GO:0017101//aminoacyl-tRNA synthetase multienzyme complex	GO:0032947//protein complex scaffold activity	GO:1903632//positive regulation of aminoacyl-tRNA ligase activity;GO:0060510//Type II pneumocyte differentiation;GO:0006418//tRNA aminoacylation for protein translation;GO:0031398//positive regulation of protein ubiquitination;GO:1901216//positive regulation of neuron death;GO:0006461//protein complex assembly;GO:0008285//negative regulation of cell proliferation;GO:0006915//apoptotic process	K15438//aminoacyl tRNA synthase complex-interacting multifunctional protein 2	NP_001313536.1//aminoacyl tRNA synthase complex-interacting multifunctional protein 2 isoform c [Homo sapiens];XP_011513821.1//PREDICTED: aminoacyl tRNA synthase complex-interacting multifunctional protein 2 isoform X2 [Homo sapiens];NP_006294.2//aminoacyl tRNA synthase complex-interacting multifunctional protein 2 isoform a [Homo sapiens];XP_014988750.1//PREDICTED: aminoacyl tRNA synthase comple…	1//3;3		100996693	LOC100996693
7168	TPM1	NM_000366,NM_001018004,NM_001018005,NM_001018006,NM_001018007,NM_001018008,NM_001018020,NM_001301244,NM_001301289,NM_001330344,NM_001330346,NM_001330351	207.7	191.04	221.63	234.14	415.45	457.89	GO:0005856//cytoskeleton;GO:0032587//ruffle membrane;GO:0030017//sarcomere;GO:0005884//actin filament;GO:0001725//stress fiber;GO:0032059//bleb;GO:0005829//cytosol;GO:0015629//actin cytoskeleton;GO:0005862//muscle thin filament tropomyosin;GO:0031941//filamentous actin	GO:0051015//actin filament binding;GO:0042802//identical protein binding;GO:0008092//cytoskeletal protein binding;GO:0046982//protein heterodimerization activity;GO:0005200//structural constituent of cytoskeleton;GO:0042803//protein homodimerization activity;GO:0003779//actin binding;GO:0008307//structural constituent of muscle	GO:0030049//muscle filament sliding;GO:0034614//cellular response to reactive oxygen species;GO:0003065//positive regulation of heart rate by epinephrine;GO:0045785//positive regulation of cell adhesion;GO:0006937//regulation of muscle contraction;GO:0007015//actin filament organization;GO:0008016//regulation of heart contraction;GO:0060048//cardiac muscle contraction;GO:1904753//negative regulat…	K09290//tropomyosin 3;K10373//tropomyosin 1	XP_016878027.1//PREDICTED: tropomyosin alpha-1 chain isoform X8 [Homo sapiens];XP_005559774.1//PREDICTED: tropomyosin alpha-1 chain isoform X3 [Macaca fascicularis];BAD92278.1//TPM1 protein variant, partial [Homo sapiens];XP_005559773.1//PREDICTED: tropomyosin alpha-1 chain isoform X1 [Macaca fascicularis];XP_008014547.1//PREDICTED: tropomyosin alpha-1 chain isoform X8 [Chlorocebus sabaeus];XP_00…	1//3;5		100996741	LOC100996741
4725	NDUFS5	NM_001184979,NM_004552	207.53	168.98	400.25	367.66	253.32	274.92	GO:0005747//mitochondrial respiratory chain complex I;GO:0005743//mitochondrial inner membrane;GO:0005758//mitochondrial intermembrane space;GO:0005739//mitochondrion	GO:0008137//NADH dehydrogenase (ubiquinone) activity	GO:0032981//mitochondrial respiratory chain complex I assembly;GO:0006120//mitochondrial electron transport, NADH to ubiquinone;GO:0055114//oxidation-reduction process	K03938//NADH dehydrogenase (ubiquinone) Fe-S protein 5	XP_011934766.1//PREDICTED: NADH dehydrogenase [ubiquinone] iron-sulfur protein 5 isoform X1 [Cercocebus atys];NP_004543.1//NADH dehydrogenase [ubiquinone] iron-sulfur protein 5 [Homo sapiens]	1//3;2//1		100996746	SPDYE11
5585	PKN1	NM_002741,NM_213560	207.44	210.49	110.91	91.07	165.84	153.05	GO:0005634//nucleus;GO:0005654//nucleoplasm;GO:0005737//cytoplasm;GO:0030496//midbody;GO:0005768//endosome;GO:0032154//cleavage furrow;GO:0043234//protein complex;GO:0005829//cytosol;GO:0005886//plasma membrane	GO:0042393//histone binding;GO:0035402//histone kinase activity (H3-T11 specific);GO:0005524//ATP binding;GO:0048365//Rac GTPase binding;GO:0042826//histone deacetylase binding;GO:0030374//ligand-dependent nuclear receptor transcription coactivator activity;GO:0004697//protein kinase C activity;GO:0005080//protein kinase C binding;GO:0004674//protein serine/threonine kinase activity;GO:0050681//a…	GO:0035407//histone H3-T11 phosphorylation;GO:0003014//renal system process;GO:0006972//hyperosmotic response;GO:0006357//regulation of transcription from RNA polymerase II promoter;GO:0048536//spleen development;GO:0001783//B cell apoptotic process;GO:0007165//signal transduction;GO:0010631//epithelial cell migration;GO:0006468//protein phosphorylation;GO:0006351//transcription, DNA-templated;GO…	K06071//protein kinase N [EC:2.7.11.13]	NP_998725.1//serine/threonine-protein kinase N1 isoform 1 [Homo sapiens];NP_002732.3//serine/threonine-protein kinase N1 isoform 2 [Homo sapiens]	1//3;3		100996758	NPY4R2
5204	PFDN5	NM_002624,NM_145897	206.8	197.78	398.91	350.53	366.28	339.27	GO:0016272//prefoldin complex;GO:0005634//nucleus;GO:0005737//cytoplasm	GO:0003714//transcription corepressor activity;GO:0051082//unfolded protein binding	GO:0060041//retina development in camera-type eye;GO:0006457//protein folding;GO:0045892//negative regulation of transcription, DNA-templated;GO:0090090//negative regulation of canonical Wnt signaling pathway;GO:0006355//regulation of transcription, DNA-templated	K04797//prefoldin alpha subunit	XP_006870031.1//PREDICTED: prefoldin subunit 5 isoform X2 [Chrysochloris asiatica];XP_008138969.1//PREDICTED: prefoldin subunit 5 isoform X1 [Eptesicus fuscus]	3;2//1		100996842	LOC100996842
10755	GIPC1	NM_005716,NM_202468,NM_202469,NM_202470,NM_202494	206.28	214.34	115.17	99.81	253.73	268.76	GO:0016020//membrane;GO:0070062//extracellular exosome;GO:0005938//cell cortex;GO:0005903//brush border;GO:0008021//synaptic vesicle;GO:0031410//cytoplasmic vesicle;GO:0005737//cytoplasm;GO:0012506//vesicle membrane;GO:0043198//dendritic shaft;GO:0030139//endocytic vesicle;GO:0005829//cytosol;GO:0043197//dendritic spine	GO:0003779//actin binding;GO:0017022//myosin binding;GO:0005102//receptor binding;GO:0030165//PDZ domain binding;GO:0042803//protein homodimerization activity;GO:0045296//cadherin binding	GO:0006605//protein targeting;GO:0032467//positive regulation of cytokinesis;GO:0007186//G-protein coupled receptor signaling pathway;GO:0043542//endothelial cell migration;GO:0031647//regulation of protein stability;GO:0007268//chemical synaptic transmission;GO:0032435//negative regulation of proteasomal ubiquitin-dependent protein catabolic process;GO:0030511//positive regulation of transformin…	K20056//PDZ domain-containing protein GIPC	XP_014951267.1//PREDICTED: LOW QUALITY PROTEIN: PDZ domain-containing protein GIPC1 isoform X1 [Ovis aries];EAW84427.1//GIPC PDZ domain containing family, member 1, isoform CRA_c [Homo sapiens];NP_005707.1//PDZ domain-containing protein GIPC1 isoform 1 [Homo sapiens];XP_017706725.1//PREDICTED: LOW QUALITY PROTEIN: PDZ domain-containing protein GIPC1 [Rhinopithecus bieti]	3;2//1		100996928	C7orf55-LUC7L2
706	TSPO	NM_000714,NM_001256530,NM_001256531	206.24	212.1	162.61	138.16	234.59	233.36	GO:0070062//extracellular exosome;GO:0016021//integral component of membrane;GO:0005739//mitochondrion;GO:0005741//mitochondrial outer membrane	GO:0044325//ion channel binding;GO:0015485//cholesterol binding;GO:0005497//androgen binding;GO:0017127//cholesterol transporter activity;GO:0008503//benzodiazepine receptor activity	GO:0060252//positive regulation of glial cell proliferation;GO:0072656//maintenance of protein location in mitochondrion;GO:0071222//cellular response to lipopolysaccharide;GO:0032570//response to progesterone;GO:0060242//contact inhibition;GO:0051901//positive regulation of mitochondrial depolarization;GO:0006783//heme biosynthetic process;GO:0043065//positive regulation of apoptotic process;GO:…	K05770//translocator protein	NP_000705.2//translocator protein [Homo sapiens]	1//3;5		100996939	#N/A
93099	DMKN	NM_001035516,NM_001126056,NM_001126057,NM_001126058,NM_001126059,NM_001190347,NM_001190348,NM_001190349,NM_001308380,NM_001308383,NM_001352328,NM_001352329,NM_001352330,NM_001352331,NM_001352332,NM_033317	205.1	204.87	179.78	162.84	134.2	135.45	GO:0070062//extracellular exosome	NA	GO:1903575//cornified envelope assembly	K10385//loricrin;K19720//collagen, type III, alpha;K07604//type I keratin, acidic	XP_011525811.1//PREDICTED: dermokine isoform X14 [Homo sapiens];AAQ88778.1//KFQG729 [Homo sapiens];NP_001339257.1//dermokine isoform 13 [Homo sapiens];NP_001339261.1//dermokine isoform 16 [Homo sapiens];XP_011525808.1//PREDICTED: dermokine isoform X11 [Homo sapiens];NP_001030593.1//dermokine isoform 1 precursor [Homo sapiens];NP_001295312.1//dermokine isoform 12 [Homo sapiens];NP_001119531.1//der…	4;1//3;3;2//1		101	ADAM8
57761	TRIB3	NM_001301188,NM_001301190,NM_001301193,NM_001301196,NM_001301201,NM_021158	204.69	209.76	18.28	15.9	37.99	43.69	GO:0031965//nuclear membrane;GO:0005634//nucleus;GO:0005730//nucleolus;GO:0005829//cytosol;GO:0005886//plasma membrane	GO:0031434//mitogen-activated protein kinase kinase binding;GO:0003714//transcription corepressor activity;GO:0004860//protein kinase inhibitor activity;GO:0005524//ATP binding;GO:0004672//protein kinase activity;GO:0031625//ubiquitin protein ligase binding;GO:0055106//ubiquitin-protein transferase regulator activity;GO:0019901//protein kinase binding	GO:0034976//response to endoplasmic reticulum stress;GO:0043405//regulation of MAP kinase activity;GO:0032436//positive regulation of proteasomal ubiquitin-dependent protein catabolic process;GO:0051443//positive regulation of ubiquitin-protein transferase activity;GO:0032092//positive regulation of protein binding;GO:0000122//negative regulation of transcription from RNA polymerase II promoter;G…	K19518//tribbles homolog 3	XP_003273513.1//PREDICTED: tribbles homolog 3 isoform X1 [Nomascus leucogenys];NP_066981.2//tribbles homolog 3 isoform 1 [Homo sapiens];NP_001288130.1//tribbles homolog 3 isoform 2 [Homo sapiens]	4;1//3		1010	CDH12
3654	IRAK1	NM_001025242,NM_001025243,NM_001569	204.36	205.23	129.91	104.87	250.9	234.18	GO:0010008//endosome membrane;GO:0005634//nucleus;GO:0005811//lipid droplet;GO:0045323//interleukin-1 receptor complex;GO:0005829//cytosol;GO:0005886//plasma membrane;GO:0005737//cytoplasm	GO:0005524//ATP binding;GO:0016301//kinase activity;GO:0031072//heat shock protein binding;GO:0046982//protein heterodimerization activity;GO:0042803//protein homodimerization activity;GO:0004704//NF-kappaB-inducing kinase activity;GO:0004674//protein serine/threonine kinase activity;GO:0004672//protein kinase activity	GO:0060337//type I interferon signaling pathway;GO:0032481//positive regulation of type I interferon production;GO:0070498//interleukin-1-mediated signaling pathway;GO:0034134//toll-like receptor 2 signaling pathway;GO:0001959//regulation of cytokine-mediated signaling pathway;GO:0070555//response to interleukin-1;GO:0031663//lipopolysaccharide-mediated signaling pathway;GO:0032088//negative regu…	K04730//interleukin-1 receptor-associated kinase 1 [EC:2.7.11.1]	NP_001020414.1//interleukin-1 receptor-associated kinase 1 isoform 3 [Homo sapiens];NP_001560.2//interleukin-1 receptor-associated kinase 1 isoform 1 [Homo sapiens];NP_001020413.1//interleukin-1 receptor-associated kinase 1 isoform 2 [Homo sapiens]	1//3;3		10100	TSPAN2
10519	CIB1	NM_001277764,NM_006384	203.52	194.85	186.54	164.31	201.69	187.53	GO:0070062//extracellular exosome;GO:0030424//axon;GO:0005654//nucleoplasm;GO:0005783//endoplasmic reticulum;GO:0016324//apical plasma membrane;GO:0005813//centrosome;GO:0071944//cell periphery;GO:0030027//lamellipodium;GO:0048471//perinuclear region of cytoplasm;GO:0043025//neuronal cell body;GO:0032433//filopodium tip;GO:0030426//growth cone;GO:0042383//sarcolemma	GO:0030291//protein serine/threonine kinase inhibitor activity;GO:0043495//protein membrane anchor;GO:0044325//ion channel binding;GO:0008022//protein C-terminus binding;GO:0005509//calcium ion binding;GO:0008427//calcium-dependent protein kinase inhibitor activity;GO:0017016//Ras GTPase binding	GO:0071356//cellular response to tumor necrosis factor;GO:0038163//thrombopoietin-mediated signaling pathway;GO:0045653//negative regulation of megakaryocyte differentiation;GO:0071902//positive regulation of protein serine/threonine kinase activity;GO:1903078//positive regulation of protein localization to plasma membrane;GO:0007113//endomitotic cell cycle;GO:0051898//negative regulation of prot…	K17259//calcium and integrin-binding protein 1	NP_006375.2//calcium and integrin-binding protein 1 isoform b [Homo sapiens];NP_001264693.1//calcium and integrin-binding protein 1 isoform a [Homo sapiens]	1//3;3		10101	NUBP2
100128731	OST4	NM_001134693	203.46	178.36	256.15	241.01	238.87	261.94	NA	NA	NA	K13355//nucleoside diphosphate-linked moiety X motif 19, mitochondrial [EC:3.6.1.-];K05128//RYK receptor-like tyrosine kinase [EC:2.7.10.1]	EAX00648.1//hCG23722, partial [Homo sapiens]	1//3		10102	TSFM
6727	SRP14	NM_001309434,NM_003134	203.28	186.09	249.36	268.58	269.34	261.68	GO:0070062//extracellular exosome;GO:0005634//nucleus;GO:0005786//signal recognition particle, endoplasmic reticulum targeting	GO:0050825//ice binding;GO:0030942//endoplasmic reticulum signal peptide binding;GO:0008312//7S RNA binding	GO:0006614//SRP-dependent cotranslational protein targeting to membrane;GO:0042493//response to drug	K03104//signal recognition particle subunit SRP14	NP_001125409.1//signal recognition particle 14 kDa protein [Pongo abelii];NP_001296363.1//signal recognition particle 14 kDa protein isoform 2 [Homo sapiens]	1//3;5		10103	TSPAN1
975	CD81	NM_001297649,NM_004356	203.26	216.2	222.69	192.69	229.59	232.03	GO:0016020//membrane;GO:0070062//extracellular exosome;GO:0016323//basolateral plasma membrane;GO:0005925//focal adhesion;GO:0031982//vesicle;GO:0001772//immunological synapse;GO:0005887//integral component of plasma membrane;GO:0016021//integral component of membrane;GO:0005886//plasma membrane	GO:1990459//transferrin receptor binding;GO:0001618//virus receptor activity;GO:0023026//MHC class II protein complex binding	GO:0050731//positive regulation of peptidyl-tyrosine phosphorylation;GO:0030449//regulation of complement activation;GO:0071404//cellular response to low-density lipoprotein particle stimulus;GO:0061462//protein localization to lysosome;GO:0031623//receptor internalization;GO:0007166//cell surface receptor signaling pathway;GO:0030890//positive regulation of B cell proliferation;GO:0008283//cell …	K06508//CD81 antigen	XP_011785477.1//PREDICTED: CD81 antigen isoform X1 [Colobus angolensis palliatus];NP_004347.1//CD81 antigen isoform 1 [Homo sapiens]	1//3;3		10105	PPIF
27339	PRPF19	NM_014502	203.22	213.25	176.07	154.01	207.34	204.37	GO:0016020//membrane;GO:0005654//nucleoplasm;GO:0005634//nucleus;GO:0071006//U2-type catalytic step 1 spliceosome;GO:0000974//Prp19 complex;GO:0016607//nuclear speck;GO:0005737//cytoplasm;GO:0071013//catalytic step 2 spliceosome;GO:0035861//site of double-strand break;GO:0005811//lipid droplet;GO:0005819//spindle;GO:0005662//DNA replication factor A complex	GO:0034450//ubiquitin-ubiquitin ligase activity;GO:0061630//ubiquitin protein ligase activity;GO:0042802//identical protein binding;GO:0004842//ubiquitin-protein transferase activity	GO:0070534//protein K63-linked ubiquitination;GO:0000349//generation of catalytic spliceosome for first transesterification step;GO:0006283//transcription-coupled nucleotide-excision repair;GO:0072422//signal transduction involved in DNA damage checkpoint;GO:0010498//proteasomal protein catabolic process;GO:0000209//protein polyubiquitination;GO:0008610//lipid biosynthetic process;GO:0000244//spl…	K10599//pre-mRNA-processing factor 19 [EC:2.3.2.27]	EDL41391.1//PRP19/PSO4 pre-mRNA processing factor 19 homolog (S. cerevisiae), isoform CRA_a, partial [Mus musculus]	4		101059915	LOC101059915
1611	DAP	NM_001291963,NM_004394	202.83	208.8	194.86	193.51	121.37	118.56	NA	GO:0070513//death domain binding	GO:0045892//negative regulation of transcription, DNA-templated;GO:0034198//cellular response to amino acid starvation;GO:0097190//apoptotic signaling pathway;GO:0006915//apoptotic process;GO:0010507//negative regulation of autophagy;GO:0006914//autophagy;GO:0006919//activation of cysteine-type endopeptidase activity involved in apoptotic process;GO:0032088//negative regulation of NF-kappaB trans…	NA	NP_001278892.1//death-associated protein 1 isoform 1 [Homo sapiens];AAP35571.1//death-associated protein [Homo sapiens]	1//3;2//1		101059918	GOLGA8R
5214	PFKP	NM_001242339,NM_001323067,NM_001323068,NM_001323069,NM_001323070,NM_001323071,NM_001323072,NM_001323073,NM_001323074,NM_001345944,NM_002627	202.16	204.74	175.76	153.49	239.5	227.75	GO:0016020//membrane;GO:0031012//extracellular matrix;GO:0070062//extracellular exosome;GO:0005634//nucleus;GO:0005829//cytosol;GO:0005737//cytoplasm	GO:0046872//metal ion binding;GO:0003872//6-phosphofructokinase activity;GO:0005524//ATP binding;GO:0042802//identical protein binding;GO:0032403//protein complex binding;GO:0045296//cadherin binding	GO:0061621//canonical glycolysis;GO:1990830//cellular response to leukemia inhibitory factor;GO:0006002//fructose 6-phosphate metabolic process	K00850//6-phosphofructokinase 1 [EC:2.7.1.11]	EAW86495.1//phosphofructokinase, platelet, isoform CRA_a [Homo sapiens];NP_001229268.1//ATP-dependent 6-phosphofructokinase, platelet type isoform 2 [Homo sapiens];NP_002618.1//ATP-dependent 6-phosphofructokinase, platelet type isoform 1 [Homo sapiens];NP_001309997.1//ATP-dependent 6-phosphofructokinase, platelet type isoform 4 [Homo sapiens];NP_001309996.1//ATP-dependent 6-phosphofructokinase, p…	4;1//3		101059938	#N/A
8260	NAA10	NM_001256119,NM_001256120,NM_003491	202.15	182.55	192.45	143.34	225.19	198.85	GO:0031415//NatA complex;GO:0016020//membrane;GO:0005730//nucleolus;GO:0005829//cytosol	GO:0043022//ribosome binding;GO:0004596//peptide alpha-N-acetyltransferase activity	GO:0006474//N-terminal protein amino acid acetylation;GO:2000719//negative regulation of maintenance of mitotic sister chromatid cohesion, centromeric	K20791//N-alpha-acetyltransferase 10/11 [EC:2.3.1.255]	XP_008988335.1//PREDICTED: N-alpha-acetyltransferase 10 isoform X3 [Callithrix jacchus];XP_005340677.1//N-alpha-acetyltransferase 10 [Ictidomys tridecemlineatus];XP_016014319.1//PREDICTED: N-alpha-acetyltransferase 10 isoform X3 [Rousettus aegyptiacus]	1//3;3		101059953	NPIPA8
30968	STOML2	NM_001287031,NM_001287032,NM_001287033,NM_013442	201.84	190.38	150.95	124.11	171.14	153.87	GO:0042101//T cell receptor complex;GO:0016020//membrane;GO:0005856//cytoskeleton;GO:0005758//mitochondrial intermembrane space;GO:0001772//immunological synapse;GO:0019897//extrinsic component of plasma membrane;GO:0045121//membrane raft;GO:0008180//COP9 signalosome;GO:0005743//mitochondrial inner membrane;GO:0015629//actin cytoskeleton	GO:1901612//cardiolipin binding;GO:0051020//GTPase binding;GO:0005102//receptor binding	GO:1900210//positive regulation of cardiolipin metabolic process;GO:0006851//mitochondrial calcium ion transmembrane transport;GO:0050852//T cell receptor signaling pathway;GO:0090297//positive regulation of mitochondrial DNA replication;GO:0042776//mitochondrial ATP synthesis coupled proton transport;GO:0007005//mitochondrion organization;GO:0010918//positive regulation of mitochondrial membrane…	K03364//cell division cycle 20-like protein 1, cofactor of APC complex;K17286//erythrocyte band 7 integral membrane protein	NP_001273960.1//stomatin-like protein 2, mitochondrial isoform b [Homo sapiens];NP_038470.1//stomatin-like protein 2, mitochondrial isoform a [Homo sapiens];NP_001273962.1//stomatin-like protein 2, mitochondrial isoform d [Homo sapiens];XP_008140160.1//PREDICTED: LOW QUALITY PROTEIN: stomatin-like protein 2, mitochondrial [Eptesicus fuscus]	1//3;2//1		10106	CTDSP2
5223	PGAM1	NM_001317079,NM_002629	201.58	190.65	396.68	367.73	262.37	269.35	GO:0034774//secretory granule lumen;GO:0016020//membrane;GO:0070062//extracellular exosome;GO:0043209//myelin sheath;GO:0005737//cytoplasm;GO:0005829//cytosol;GO:0005576//extracellular region;GO:1904813//ficolin-1-rich granule lumen	GO:0004619//phosphoglycerate mutase activity;GO:0016787//hydrolase activity;GO:0004082//bisphosphoglycerate mutase activity;GO:0046538//2,3-bisphosphoglycerate-dependent phosphoglycerate mutase activity;GO:0019901//protein kinase binding	GO:0061621//canonical glycolysis;GO:0006094//gluconeogenesis;GO:0043312//neutrophil degranulation;GO:0006096//glycolytic process;GO:0043456//regulation of pentose-phosphate shunt;GO:0006110//regulation of glycolytic process;GO:0045730//respiratory burst	K01834//2,3-bisphosphoglycerate-dependent phosphoglycerate mutase [EC:5.4.2.11]	NP_001304008.1//phosphoglycerate mutase 1 isoform 2 [Homo sapiens];XP_017358259.1//PREDICTED: phosphoglycerate mutase 1 [Cebus capucinus imitator]	1//3;3		101060200	ZNF891
684	BST2	NM_004335	199.34	190.21	308.55	294.7	215.69	224.76	GO:0016020//membrane;GO:0070062//extracellular exosome;GO:0016324//apical plasma membrane;GO:0031225//anchored component of membrane;GO:0035577//azurophil granule membrane;GO:0009986//cell surface;GO:0045121//membrane raft;GO:0005887//integral component of plasma membrane;GO:0005829//cytosol;GO:0005794//Golgi apparatus;GO:0016021//integral component of membrane;GO:0005771//multivesicular body;GO:…	GO:0003723//RNA binding;GO:0008191//metalloendopeptidase inhibitor activity;GO:0042802//identical protein binding;GO:0004871//signal transducer activity;GO:0042803//protein homodimerization activity	GO:0035456//response to interferon-beta;GO:0060337//type I interferon signaling pathway;GO:0032956//regulation of actin cytoskeleton organization;GO:0008283//cell proliferation;GO:0006959//humoral immune response;GO:0034341//response to interferon-gamma;GO:0045071//negative regulation of viral genome replication;GO:1901253//negative regulation of intracellular transport of viral material;GO:00433…	K06731//bone marrow stromal cell antigen 2	NP_004326.1//bone marrow stromal antigen 2 precursor [Homo sapiens]	3		101060211	CT45A7
10961	ERP29	NM_001034025,NM_006817	199.16	191.12	107.29	105.34	125.14	120.76	GO:0005790//smooth endoplasmic reticulum;GO:0016020//membrane;GO:0070062//extracellular exosome;GO:0005788//endoplasmic reticulum lumen;GO:0005783//endoplasmic reticulum;GO:0009986//cell surface;GO:0030133//transport vesicle;GO:0042470//melanosome	GO:0051087//chaperone binding;GO:0042803//protein homodimerization activity	GO:0006457//protein folding;GO:0050709//negative regulation of protein secretion;GO:0000187//activation of MAPK activity;GO:0010629//negative regulation of gene expression;GO:0010628//positive regulation of gene expression;GO:0043335//protein unfolding;GO:0006886//intracellular protein transport;GO:0009306//protein secretion;GO:1902235//regulation of endoplasmic reticulum stress-induced intrinsic…	K09586//endoplasmic reticulum protein 29	XP_003832503.1//PREDICTED: endoplasmic reticulum resident protein 29 isoform X1 [Pan paniscus];NP_006808.1//endoplasmic reticulum resident protein 29 isoform 1 precursor [Homo sapiens]	1//3;3		101060226	NBPF19
5693	PSMB5	NM_001130725,NM_001144932,NM_002797	198.85	193.03	219.38	181.3	268.05	245.65	GO:0070062//extracellular exosome;GO:0005634//nucleus;GO:0005654//nucleoplasm;GO:0000502//proteasome complex;GO:0005813//centrosome;GO:0005737//cytoplasm;GO:0005839//proteasome core complex;GO:0005829//cytosol;GO:0019774//proteasome core complex, beta-subunit complex	GO:0004298//threonine-type endopeptidase activity;GO:0008233//peptidase activity	GO:0043687//post-translational protein modification;GO:0038061//NIK/NF-kappaB signaling;GO:0051603//proteolysis involved in cellular protein catabolic process;GO:0031146//SCF-dependent proteasomal ubiquitin-dependent protein catabolic process;GO:0006521//regulation of cellular amino acid metabolic process;GO:0010972//negative regulation of G2/M transition of mitotic cell cycle;GO:0090090//negativ…	K02737//20S proteasome subunit beta 5 [EC:3.4.25.1]	NP_001138404.1//proteasome subunit beta type-5 isoform 3 [Homo sapiens];BAA06097.1//proteasome subunit X [Homo sapiens];CAD97956.1//hypothetical protein, partial [Homo sapiens]	1//3;4;2//1		101060233	#N/A
3728	JUP	NM_001352773,NM_001352774,NM_001352775,NM_001352776,NM_001352777,NM_002230,NM_021991	198.71	217.4	366.55	322.38	238.35	242.81	NA	NA	NA	K10056//junction plakoglobin	XP_016787309.1//PREDICTED: junction plakoglobin isoform X1 [Pan troglodytes];XP_016787311.1//PREDICTED: junction plakoglobin isoform X3 [Pan troglodytes];XP_016787310.1//PREDICTED: junction plakoglobin isoform X2 [Pan troglodytes];AAH00441.2//JUP protein, partial [Homo sapiens]	1//3;3		101060301	#N/A
8666	EIF3G	NM_003755	198.28	194.97	375.33	282.77	450.73	412.96	GO:0016282//eukaryotic 43S preinitiation complex;GO:0005634//nucleus;GO:0005829//cytosol;GO:0033290//eukaryotic 48S preinitiation complex;GO:0005852//eukaryotic translation initiation factor 3 complex;GO:0005737//cytoplasm;GO:0048471//perinuclear region of cytoplasm	GO:0003743//translation initiation factor activity;GO:0003723//RNA binding	GO:0006413//translational initiation;GO:0006446//regulation of translational initiation;GO:0075525//viral translational termination-reinitiation;GO:0001731//formation of translation preinitiation complex	K03248//translation initiation factor 3 subunit G	XP_017355488.1//PREDICTED: eukaryotic translation initiation factor 3 subunit G [Cebus capucinus imitator]	4		101060321	#N/A
7040	TGFB1	NM_000660	198.2	210.87	196.25	158.13	148.21	146.82	GO:0030424//axon;GO:0005615//extracellular space;GO:0009986//cell surface;GO:0072562//blood microparticle;GO:0005902//microvillus;GO:0005737//cytoplasm	GO:0008083//growth factor activity;GO:0005125//cytokine activity;GO:0042802//identical protein binding;GO:0005114//type II transforming growth factor beta receptor binding;GO:0034713//type I transforming growth factor beta receptor binding;GO:0019899//enzyme binding;GO:0003823//antigen binding	GO:0030509//BMP signaling pathway;GO:0016049//cell growth;GO:0007050//cell cycle arrest;GO:0007568//aging;GO:0045216//cell-cell junction organization;GO:0006754//ATP biosynthetic process;GO:0046732//active induction of host immune response by virus;GO:0002460//adaptive immune response based on somatic recombination of immune receptors built from immunoglobulin superfamily domains;GO:0060751//bran…	K13375//transforming growth factor beta-1	XP_007995085.1//PREDICTED: transforming growth factor beta-1 [Chlorocebus sabaeus]	6		101060351	#N/A
8079	MLF2	NM_005439	197.94	197.08	216.32	198.43	303.35	322.9	GO:0016020//membrane;GO:0005634//nucleus;GO:0005737//cytoplasm	NA	GO:0006952//defense response	K15622//myeloid leukemia factor 1	XP_005873744.1//PREDICTED: myeloid leukemia factor 2 isoform X3 [Myotis brandtii]	2//1		101060376	TBC1D3L
498	ATP5F1A	NM_001001935,NM_001001937,NM_001257334,NM_001257335,NM_004046	197.19	184.74	305.66	300.74	182.33	180.5	GO:0045261//proton-transporting ATP synthase complex, catalytic core F(1);GO:0005759//mitochondrial matrix;GO:0016020//membrane;GO:0031012//extracellular matrix;GO:0070062//extracellular exosome;GO:0005753//mitochondrial proton-transporting ATP synthase complex;GO:0043209//myelin sheath;GO:0008180//COP9 signalosome;GO:0005743//mitochondrial inner membrane;GO:0045259//proton-transporting ATP synth…	GO:0003723//RNA binding;GO:0005524//ATP binding;GO:0043532//angiostatin binding;GO:0042288//MHC class I protein binding;GO:0022857//transmembrane transporter activity;GO:0046933//proton-transporting ATP synthase activity, rotational mechanism	GO:0001937//negative regulation of endothelial cell proliferation;GO:0042407//cristae formation;GO:0042776//mitochondrial ATP synthesis coupled proton transport;GO:0006754//ATP biosynthetic process;GO:0015986//ATP synthesis coupled proton transport;GO:0009790//embryo development;GO:0043536//positive regulation of blood vessel endothelial cell migration;GO:0006629//lipid metabolic process	K02132//F-type H+-transporting ATPase subunit alpha	NP_004037.1//ATP synthase subunit alpha, mitochondrial isoform a precursor [Homo sapiens];XP_007972341.1//PREDICTED: ATP synthase subunit alpha, mitochondrial [Chlorocebus sabaeus];XP_014394759.1//PREDICTED: LOW QUALITY PROTEIN: ATP synthase subunit alpha, mitochondrial [Myotis brandtii]	1//3;2//1;5		101060389	TBC1D3D
64093	SMOC1	NM_001034852,NM_022137	196.64	215.06	147.86	157.65	75.99	73.21	NA	NA	NA	K10809//thyroglobulin	XP_017510294.1//PREDICTED: SPARC-related modular calcium-binding protein 1 isoform X3 [Manis javanica];XP_017510293.1//PREDICTED: SPARC-related modular calcium-binding protein 1 isoform X2 [Manis javanica]	2//1;5		101060684	NBPF26
10280	SIGMAR1	NM_001282205,NM_001282206,NM_001282207,NM_001282208,NM_001282209,NM_005866,NM_147157	195.62	197.79	216.32	182.7	219.3	224.48	GO:0005783//endoplasmic reticulum;GO:0005635//nuclear envelope;GO:0031410//cytoplasmic vesicle;GO:0030054//cell junction;GO:0014069//postsynaptic density;GO:0030426//growth cone;GO:0005887//integral component of plasma membrane;GO:0005811//lipid droplet;GO:0005637//nuclear inner membrane;GO:0016021//integral component of membrane;GO:0005789//endoplasmic reticulum membrane;GO:0005640//nuclear oute…	GO:0004985//opioid receptor activity;GO:0004872//receptor activity;GO:0042802//identical protein binding;GO:0008144//drug binding	GO:0043523//regulation of neuron apoptotic process;GO:0007399//nervous system development;GO:0006869//lipid transport;GO:0070207//protein homotrimerization	K20719//sigma non-opioid intracellular receptor	NP_001269137.1//sigma non-opioid intracellular receptor 1 isoform 9 [Homo sapiens];XP_004428384.2//PREDICTED: sigma non-opioid intracellular receptor 1 [Ceratotherium simum simum];NP_671513.1//sigma non-opioid intracellular receptor 1 isoform 2 [Homo sapiens];NP_001269135.1//sigma non-opioid intracellular receptor 1 isoform 7 [Homo sapiens];NP_001269136.1//sigma non-opioid intracellular receptor …	1//3;3;2//1		10107	TRIM10
7083	TK1	NM_001346663,NM_003258	195.16	198.76	171.17	126.91	196.7	189.72	GO:0005829//cytosol	GO:0005524//ATP binding;GO:0019206//nucleoside kinase activity;GO:0042802//identical protein binding;GO:0008270//zinc ion binding;GO:0004797//thymidine kinase activity	GO:0051289//protein homotetramerization;GO:0071897//DNA biosynthetic process;GO:0043097//pyrimidine nucleoside salvage;GO:0006139//nucleobase-containing compound metabolic process;GO:0006259//DNA metabolic process;GO:0046104//thymidine metabolic process	K00857//thymidine kinase [EC:2.7.1.21]	EAW89505.1//thymidine kinase 1, soluble, isoform CRA_a [Homo sapiens];XP_016880481.1//PREDICTED: thymidine kinase, cytosolic isoform X1 [Homo sapiens]	1//3;4		10109	ARPC2
9636	ISG15	NM_005101	194.54	181.66	90.44	70.89	124.62	111.94	GO:0005654//nucleoplasm;GO:0005829//cytosol;GO:0005576//extracellular region	GO:0031386//protein tag	GO:0032649//regulation of interferon-gamma production;GO:0031397//negative regulation of protein ubiquitination;GO:0060337//type I interferon signaling pathway;GO:0051607//defense response to virus;GO:0019941//modification-dependent protein catabolic process;GO:0042742//defense response to bacterium;GO:0016032//viral process;GO:0019985//translesion synthesis;GO:0034340//response to type I interfe…	K12159//ubiquitin cross-reactive protein	NP_005092.1//ubiquitin-like protein ISG15 [Homo sapiens]	3		10110	SGK2
6396	SEC13	NM_001136026,NM_001136232,NM_001278946,NM_030673,NM_183352	194.47	192.89	214.51	182.41	173.78	173.05	GO:0005765//lysosomal membrane;GO:0043231//intracellular membrane-bounded organelle;GO:0070062//extracellular exosome;GO:0005783//endoplasmic reticulum;GO:0005654//nucleoplasm;GO:0005635//nuclear envelope;GO:0061700//GATOR2 complex;GO:0000139//Golgi membrane;GO:0030127//COPII vesicle coat;GO:0005829//cytosol;GO:0031080//nuclear pore outer ring;GO:0000776//kinetochore;GO:0005789//endoplasmic retic…	GO:0042802//identical protein binding	GO:0048208//COPII vesicle coating;GO:0032008//positive regulation of TOR signaling;GO:0051028//mRNA transport;GO:0090110//cargo loading into COPII-coated vesicle;GO:0002474//antigen processing and presentation of peptide antigen via MHC class I;GO:0006886//intracellular protein transport;GO:0019886//antigen processing and presentation of exogenous peptide antigen via MHC class II;GO:0007062//sist…	K14004//protein transport protein SEC13	EAW64078.1//SEC13-like 1 (S. cerevisiae), isoform CRA_b [Homo sapiens];NP_109598.2//protein SEC13 homolog isoform 4 [Homo sapiens];XP_011849513.1//PREDICTED: protein SEC13 homolog isoform X1 [Mandrillus leucophaeus];NP_001265875.1//protein SEC13 homolog isoform 5 [Homo sapiens];NP_001129498.1//protein SEC13 homolog isoform 3 [Homo sapiens]	1//3;3;2//1		10111	RAD50
1632	ECI1	NM_001178029,NM_001919	194.39	211.77	140.34	111.23	146.6	133.54	GO:0005759//mitochondrial matrix;GO:0070062//extracellular exosome;GO:0005743//mitochondrial inner membrane;GO:0005739//mitochondrion	GO:0016853//isomerase activity;GO:0016860//intramolecular oxidoreductase activity;GO:0004165//dodecenoyl-CoA delta-isomerase activity;GO:0004300//enoyl-CoA hydratase activity	GO:0006635//fatty acid beta-oxidation;GO:0008152//metabolic process	K13238//3,2-trans-enoyl-CoA isomerase, mitochondrial [EC:5.3.3.8]	NP_001910.2//enoyl-CoA delta isomerase 1, mitochondrial isoform 1 precursor [Homo sapiens];NP_001171500.1//enoyl-CoA delta isomerase 1, mitochondrial isoform 2 precursor [Homo sapiens]	1//3;3		10112	KIF20A
1163	CKS1B	NM_001826	192.9	182.64	144.95	138.15	233.56	235.68	GO:0005654//nucleoplasm;GO:0000307//cyclin-dependent protein kinase holoenzyme complex;GO:0019005//SCF ubiquitin ligase complex	GO:0042393//histone binding;GO:0043130//ubiquitin binding;GO:0016301//kinase activity;GO:0016538//cyclin-dependent protein serine/threonine kinase regulator activity;GO:0019901//protein kinase binding;GO:0061575//cyclin-dependent protein serine/threonine kinase activator activity	GO:0007346//regulation of mitotic cell cycle;GO:0006355//regulation of transcription, DNA-templated;GO:0045737//positive regulation of cyclin-dependent protein serine/threonine kinase activity;GO:0045893//positive regulation of transcription, DNA-templated;GO:0008283//cell proliferation;GO:0051301//cell division;GO:0007049//cell cycle;GO:0044772//mitotic cell cycle phase transition	K02219//cyclin-dependent kinase regulatory subunit CKS1	XP_006976380.2//PREDICTED: cyclin-dependent kinases regulatory subunit 1 [Peromyscus maniculatus bairdii]	2//1		10113	PREB
7388	UQCRH	NM_001297565,NM_001297566,NM_006004	192.29	174.65	258.22	270.17	217.51	229.17	GO:0005750//mitochondrial respiratory chain complex III;GO:0005743//mitochondrial inner membrane;GO:0070469//respiratory chain;GO:0005739//mitochondrion;GO:0005746//mitochondrial respiratory chain	GO:0008121//ubiquinol-cytochrome-c reductase activity	GO:0006119//oxidative phosphorylation;GO:0055114//oxidation-reduction process;GO:0009060//aerobic respiration;GO:0006122//mitochondrial electron transport, ubiquinol to cytochrome c	K00416//ubiquinol-cytochrome c reductase subunit 6	XP_003990099.1//PREDICTED: cytochrome b-c1 complex subunit 6, mitochondrial isoform X1 [Felis catus];NP_001284495.1//cytochrome b-c1 complex subunit 6, mitochondrial isoform 3 precursor [Homo sapiens]	1//3;3		10114	HIPK3
10459	MAD2L2	NM_001127325,NM_006341	192.26	190.31	120.69	105.77	169.5	164.44	GO:0005634//nucleus;GO:0005654//nucleoplasm;GO:0005730//nucleolus;GO:0005829//cytosol;GO:0005819//spindle;GO:0016035//zeta DNA polymerase complex;GO:0005680//anaphase-promoting complex	GO:0008432//JUN kinase binding;GO:0001102//RNA polymerase II activating transcription factor binding	GO:0010944//negative regulation of transcription by competitive promoter binding;GO:2000678//negative regulation of transcription regulatory region DNA binding;GO:1904667//negative regulation of ubiquitin protein ligase activity;GO:0043433//negative regulation of DNA binding transcription factor activity;GO:0042177//negative regulation of protein catabolic process;GO:0007094//mitotic spindle asse…	K13728//mitotic spindle assembly checkpoint protein MAD2B	XP_008998653.1//PREDICTED: mitotic spindle assembly checkpoint protein MAD2B isoform X1 [Callithrix jacchus]	1//3;3		10116	FEM1B
3297	HSF1	NM_005526	191.76	203.71	121	95.24	191.81	196.06	GO:0016605//PML body;GO:0097165//nuclear stress granule;GO:0005813//centrosome;GO:0005737//cytoplasm;GO:0048471//perinuclear region of cytoplasm;GO:0097431//mitotic spindle pole;GO:0005829//cytosol;GO:0000777//condensed chromosome kinetochore;GO:0000776//kinetochore;GO:0045120//pronucleus	GO:0003677//DNA binding;GO:0000978//RNA polymerase II proximal promoter sequence-specific DNA binding;GO:0031072//heat shock protein binding;GO:0042802//identical protein binding;GO:0046982//protein heterodimerization activity;GO:0031490//chromatin DNA binding;GO:0043621//protein self-association;GO:0001162//RNA polymerase II intronic transcription regulatory region sequence-specific DNA binding;…	GO:1904385//cellular response to angiotensin;GO:0034620//cellular response to unfolded protein;GO:0032496//response to lipopolysaccharide;GO:0032720//negative regulation of tumor necrosis factor production;GO:0007283//spermatogenesis;GO:0043497//regulation of protein heterodimerization activity;GO:0001892//embryonic placenta development;GO:0060136//embryonic process involved in female pregnancy;G…	K09414//heat shock transcription factor 1	XP_015001762.1//PREDICTED: heat shock factor protein 1 isoform X2 [Macaca mulatta];XP_015001761.1//PREDICTED: heat shock factor protein 1 isoform X1 [Macaca mulatta]	3		10117	ENAM
64223	MLST8	NM_001199173,NM_001199174,NM_001199175,NM_001352057,NM_001352059,NM_001352060,NM_022372	191.72	194.58	136.18	102.7	144.18	133.21	NA	NA	NA	K08266//target of rapamycin complex subunit LST8	EAW85540.1//G protein beta subunit-like, isoform CRA_d [Homo sapiens];XP_009193989.2//target of rapamycin complex subunit LST8 isoform X1 [Papio anubis];XP_005255532.2//PREDICTED: target of rapamycin complex subunit LST8 isoform X1 [Homo sapiens]	1//3;2//1;5		101180976	#N/A
4493	MT1E	NM_175617	190.85	187.36	291.48	275.38	231.4	227.36	NA	NA	NA	K14739//metallothionein 1/2	XP_009194736.1//metallothionein-1E isoform X2 [Papio anubis]	3		1012	CDH13
572	BAD	NM_004322,NM_032989	190.72	190.39	181.59	136.92	165.82	153.65	GO:0005829//cytosol;GO:0005739//mitochondrion;GO:0005741//mitochondrial outer membrane	GO:0043422//protein kinase B binding;GO:0008656//cysteine-type endopeptidase activator activity involved in apoptotic process;GO:0019903//protein phosphatase binding;GO:0046982//protein heterodimerization activity;GO:0019901//protein kinase binding;GO:0005543//phospholipid binding;GO:0008289//lipid binding;GO:0071889//14-3-3 protein binding;GO:0030346//protein phosphatase 2B binding	GO:0071316//cellular response to nicotine;GO:0071247//cellular response to chromate;GO:0071260//cellular response to mechanical stimulus;GO:0008625//extrinsic apoptotic signaling pathway via death domain receptors;GO:0046031//ADP metabolic process;GO:0035774//positive regulation of insulin secretion involved in cellular response to glucose stimulus;GO:0032570//response to progesterone;GO:0045471/…	K02158//Bcl-2-antagonist of cell death	NP_004313.1//bcl2-associated agonist of cell death [Homo sapiens]	3;2//1		10120	ACTR1B
1892	ECHS1	NM_004092	190.63	177.18	164.34	137.28	166.59	159.28	GO:0005759//mitochondrial matrix;GO:0070062//extracellular exosome;GO:0005739//mitochondrion	GO:0003824//catalytic activity;GO:0004300//enoyl-CoA hydratase activity	GO:0006635//fatty acid beta-oxidation;GO:0008152//metabolic process	K07511//enoyl-CoA hydratase [EC:4.2.1.17]	NP_004083.3//enoyl-CoA hydratase, mitochondrial [Homo sapiens]	3		10121	ACTR1A
10055	SAE1	NM_001145713,NM_001145714,NM_005500	190.62	190.68	155.5	140.69	157.89	146.47	GO:0005634//nucleus;GO:0005654//nucleoplasm;GO:0031510//SUMO activating enzyme complex;GO:0005737//cytoplasm	GO:0008022//protein C-terminus binding;GO:0046982//protein heterodimerization activity;GO:0043008//ATP-dependent protein binding;GO:0044388//small protein activating enzyme binding;GO:0008047//enzyme activator activity;GO:0004839//ubiquitin activating enzyme activity	GO:0016925//protein sumoylation;GO:1903955//positive regulation of protein targeting to mitochondrion;GO:0016567//protein ubiquitination	K10684//ubiquitin-like 1-activating enzyme E1 A [EC:6.2.1.45]	XP_016791806.1//PREDICTED: SUMO-activating enzyme subunit 1 isoform X1 [Pan troglodytes];XP_011825127.1//PREDICTED: SUMO-activating enzyme subunit 1 isoform X1 [Mandrillus leucophaeus];XP_016791809.1//PREDICTED: SUMO-activating enzyme subunit 1 isoform X4 [Pan troglodytes]	1//3;2//1		10123	ARL4C
51293	CD320	NM_001165895,NM_016579	189.68	191.57	135.78	114.58	140.03	138.02	GO:0016020//membrane;GO:0070062//extracellular exosome;GO:0010008//endosome membrane;GO:0005783//endoplasmic reticulum;GO:0005887//integral component of plasma membrane;GO:0005886//plasma membrane	GO:0008083//growth factor activity;GO:0031419//cobalamin binding;GO:0005509//calcium ion binding	GO:0030890//positive regulation of B cell proliferation;GO:0015889//cobalamin transport;GO:0031296//B cell costimulation;GO:0030656//regulation of vitamin metabolic process;GO:0009235//cobalamin metabolic process	K06734//CD320 antigen	NP_001159367.1//CD320 antigen isoform 2 precursor [Homo sapiens];XP_018870023.1//PREDICTED: CD320 antigen [Gorilla gorilla gorilla]	1//3;3		10124	ARL4A
4714	NDUFB8	NM_001284367,NM_001284368,NM_005004	188.73	175.08	218.21	184.68	189.7	177.29	GO:0005783//endoplasmic reticulum;GO:0005747//mitochondrial respiratory chain complex I;GO:0005743//mitochondrial inner membrane;GO:0016021//integral component of membrane;GO:0005739//mitochondrion	GO:0008137//NADH dehydrogenase (ubiquinone) activity	GO:0032981//mitochondrial respiratory chain complex I assembly;GO:0006120//mitochondrial electron transport, NADH to ubiquinone	K03964//NADH dehydrogenase (ubiquinone) 1 beta subcomplex subunit 8	NP_004995.1//NADH dehydrogenase [ubiquinone] 1 beta subcomplex subunit 8, mitochondrial isoform 1 precursor [Homo sapiens];NP_001271296.1//NADH dehydrogenase [ubiquinone] 1 beta subcomplex subunit 8, mitochondrial isoform 2 [Homo sapiens]	1//3;3		10125	RASGRP1
200185	KRTCAP2	NM_173852	188.53	178.45	175.21	148.39	151.3	161.15	GO:0008250//oligosaccharyltransferase complex;GO:0016021//integral component of membrane	NA	GO:0042543//protein N-linked glycosylation via arginine	K10847//DNA-repair protein complementing XP-A cells	NP_776251.1//keratinocyte-associated protein 2 [Homo sapiens]	3		10126	DNAL4
8192	CLPP	NM_006012	188.16	185.89	148.93	113.01	171.99	165.04	GO:0005759//mitochondrial matrix;GO:0005739//mitochondrion;GO:0009368//endopeptidase Clp complex	GO:0004252//serine-type endopeptidase activity;GO:0008233//peptidase activity;GO:0042802//identical protein binding	GO:0051603//proteolysis involved in cellular protein catabolic process;GO:0051260//protein homooligomerization	K01358//ATP-dependent Clp protease, protease subunit [EC:3.4.21.92]	NP_006003.1//ATP-dependent Clp protease proteolytic subunit, mitochondrial precursor [Homo sapiens]	2//1		10127	ZNF263
6746	SSR2	NM_003145	187.8	179.7	294.58	262.49	299.08	280.9	GO:0005783//endoplasmic reticulum;GO:0016021//integral component of membrane;GO:0005789//endoplasmic reticulum membrane	NA	NA	K13250//translocon-associated protein subunit beta	XP_001162990.1//PREDICTED: translocon-associated protein subunit beta [Pan troglodytes]	3		10128	LRPPRC
10567	RABAC1	NM_006423	185.69	188.26	238.69	193.92	167.18	164.21	GO:0016020//membrane;GO:0008021//synaptic vesicle;GO:0005794//Golgi apparatus;GO:0016021//integral component of membrane;GO:0030054//cell junction;GO:0005886//plasma membrane	GO:0008022//protein C-terminus binding;GO:0042802//identical protein binding;GO:0070064//proline-rich region binding	NA	K20359//PRA1 family protein 1	NP_006414.2//prenylated Rab acceptor protein 1 [Homo sapiens]	2//1		10129	FRY
3242	HPD	NM_001171993,NM_002150	185.65	189.44	359.24	312.54	41.21	38.26	GO:0070062//extracellular exosome;GO:0005829//cytosol;GO:0005789//endoplasmic reticulum membrane;GO:0000139//Golgi membrane	GO:0046872//metal ion binding;GO:0003868//4-hydroxyphenylpyruvate dioxygenase activity	GO:0009072//aromatic amino acid family metabolic process;GO:0006572//tyrosine catabolic process;GO:0006559//L-phenylalanine catabolic process	K00457//4-hydroxyphenylpyruvate dioxygenase [EC:1.13.11.27]	NP_002141.1//4-hydroxyphenylpyruvate dioxygenase isoform 1 [Homo sapiens]	1//3;2//1		1013	CDH15
29984	RHOD	NM_001300886,NM_014578	185.45	188.46	133.32	105	95.25	91.19	GO:0016020//membrane;GO:0010008//endosome membrane;GO:0005829//cytosol;GO:0005622//intracellular;GO:0005886//plasma membrane;GO:0005769//early endosome	GO:0005525//GTP binding;GO:0019901//protein kinase binding;GO:0003924//GTPase activity	GO:0006605//protein targeting;GO:0030032//lamellipodium assembly;GO:0030335//positive regulation of cell migration;GO:0045785//positive regulation of cell adhesion;GO:2000249//regulation of actin cytoskeleton reorganization;GO:0051893//regulation of focal adhesion assembly;GO:0007266//Rho protein signal transduction;GO:0007264//small GTPase mediated signal transduction;GO:0051017//actin filament …	K07530//Ras homolog gene family, member D	NP_001287815.1//rho-related GTP-binding protein RhoD isoform 2 [Homo sapiens];NP_055393.1//rho-related GTP-binding protein RhoD isoform 1 [Homo sapiens]	1//3;3		10130	PDIA6
[truncated: 19,000 more rows]

## Sheet: VD overlap gene list
shRNAs	Total Overlap	Gene
shRNA2 vs shRNA1	2292	AARS
		AASS
		ABCA13
		ABCA8
		ABCD3
		ABCD4
		ABCE1
		ABCG1
		ABHD17C
		ABHD4
		ABLIM2
		ABRACL
		ACAA2
		ACAD11
		ACBD4
		ACCS
		ACD
		ACIN1
		ACOT4
		ACSF2
		ACSF3
		ACSL3
		ACTB
		ACTC1
[truncated: 2,268 more rows]

## Sheet: Overlap genes FPKM
Gene	H-CONT-1_FPKM	H-CONT-2_FPKM	H-sh2-1_FPKM	H-sh2-2_FPKM	H-sh1-1_FPKM	H-sh1-2_FPKM
[truncated: 2,292 more rows]

[truncated: 8 more sheets: sh2 DiffExp, sh1 DiffExp, sh2 vs. sh1 comparison, Top20Genes, GO_Cell Cycle, GO_EMT, GO_Apoptosis, GO_Mitochondrial]
